# Supplementary material for: Effect of Fungicide Treatment on Multi-Mycotoxin Occurrence in French Wheat during a 4-Year Period
Source: Toxins (Basel). 2023 Jul 4;15(7):443. doi: 10.3390/toxins15070443 (PMC10467151; doi:10.3390/toxins15070443)
Supplement: Supplementary file 1 [file toxins-15-00443-s001.zip]

Archive with 3 entries (3 files):
- Figure S1-S45_PCA and hierarchical clustering for the investigation of potential biases of individual fungicides.pdf
- Table S1. Effect of fungicide treatment on mycotoxins and fungal metabolites according to the pairwise data analysis scheme..xlsx
- Table S2. Complete list of  fungal metablites included in the filtering and processing analysis per year.xlsx
