# Supplementary material for: Effect of Fungicide Treatment on Multi-Mycotoxin Occurrence in French Wheat during a 4-Year Period
Source: Toxins (Basel). 2023 Jul 4;15(7):443. doi: 10.3390/toxins15070443 (PMC10467151; doi:10.3390/toxins15070443)
Supplement: Supplementary file 1 [file toxins-15-00443-s001.zip › Table S1. Effect of fungicide treatment on mycotoxins and fungal metabolites according to the pairwise data analysis scheme..xlsx]

## Sheet: Col_metabolites_comparison1_pai
Table S1. Effect of fungicide treatment on mycotoxins and fungal metabolites according to the pairwise data analysis scheme.
*Metabolites which were signficantly affected by fungicide treatment are highlighted.
Metabolites	Year	ValuesNot0rel	Means	IQRS	Normality	T_Test_pvs	T_Test_pvs_adj	Wilcoxon_pvs	Wilcoxon_pvs_adj
DON-3-Glucoside	2021	0.949	-178.818	235.065	0.000212966	NA	NA	1.38998e-09	1.66798e-07
Culmorin	2021	0.966	-1010.54	1226.36	0.000208234	NA	NA	6.32435e-09	3.70229e-07
Deoxynivalenol	2021	0.949	-768.123	698.685	0.000158989	NA	NA	1.21418e-08	3.70229e-07
Aurofusarin	2021	1	-971.492	453.185	4.03445e-07	NA	NA	1.2341e-08	3.70229e-07
15-hydroxy-culmorin	2021	0.983	-530.989	668.255	0.00180401	NA	NA	1.73612e-08	4.16669e-07
Butenolid	2021	0.949	-89.8985	99.905	0.00410367	NA	NA	5.6817e-08	1.13634e-06
Chrysogin	2021	0.831	-7.40271	8.465	0.00217849	NA	NA	7.38733e-08	1.2664e-06
Chrysogin	2018	1	-28.736	30.61	0.331798	6.6994e-05	0.000602946	5.96046e-08	2.20537e-06
Deoxynivalenol	2018	1	-3636.62	4878.67	0.160866	0.000345143	0.00207086	2.98023e-07	5.51343e-06
5-hydroxy-culmorin	2021	0.695	-550.245	672.44	0.00123733	NA	NA	1.43192e-06	2.14788e-05
15-hydroxy-culmorin	2018	1	-2845.6	4047.44	0.223845	0.000600555	0.00209223	2.563e-06	3.16103e-05
Deoxynivalenol	2020	0.649	-192.536	61.11	2.78196e-11	NA	NA	1.29063e-06	4.13073e-05
15-hydroxy-culmorin	2020	0.713	-163.565	59.3875	5.94877e-10	NA	NA	1.31134e-06	4.13073e-05
Zearalenone	2021	0.746	-70.6005	23.98	1.72584e-07	NA	NA	6.83191e-06	9.10921e-05
Chrysogin	2020	0.532	-2.71585	2.9775	2.63863e-06	NA	NA	8.58058e-06	0.00014936
Aurofusarin	2020	0.5	-58.4515	39.5325	1.26356e-09	NA	NA	9.4832e-06	0.00014936
DON-3-Glucoside	2020	0.394	-9.05085	6.015	2.43913e-08	NA	NA	1.301e-05	0.000157446
Culmorin	2020	0.628	-210.774	96.44	1.65392e-10	NA	NA	1.49948e-05	0.000157446
5-hydroxy-culmorin	2018	0.92	-1497.47	1864.5	0.244421	0.000643703	0.00209223	4.29867e-05	0.000315166
DON-3-Glucoside	2018	0.96	-132.622	210.75	0.223287	3.72321e-05	0.000602946	5.28038e-05	0.000315166
Nivalenol	2018	1	-560.796	618.33	0.208102	0.00217113	0.00488504	5.38826e-05	0.000315166
Aurofusarin	2018	0.96	-2141.75	3851.29	0.0560025	0.00479397	0.00958794	5.96261e-05	0.000315166
Zearalenone_Sulfate	2021	0.475	-48.2685	21.02	1.26774e-07	NA	NA	3.95245e-05	0.000474294
5-hydroxy-culmorin	2020	0.255	-175.722	0	7.39631e-13	NA	NA	5.28038e-05	0.000475234
Culmorin	2018	1	-2127.83	3049.97	0.503676	0.000697411	0.00209223	0.000102997	0.00047636
15-Acetyl-Deoxynivalenol	2021	0.39	-8.88746	6.95	7.80846e-06	NA	NA	8.19118e-05	0.000893584
3-Acetyl-deoxynivalenol	2021	0.424	-6.21424	5.515	1.27461e-05	NA	NA	0.000148315	0.00148315
Nivalenol-Glucoside	2018	0.96	-85.3852	116.99	0.459146	0.00194056	0.00488504	0.000417809	0.00171766
Tentoxin	2021	0.322	-0.446102	1.08	1.38041e-09	NA	NA	0.000270615	0.00249798
Nivalenol	2020	0.415	-27.7994	14.63	3.59439e-10	NA	NA	0.000714154	0.00562396
Altersetin	2021	1	-28.1007	16.71	3.22739e-06	NA	NA	0.00128544	0.0108382
Tryptophol	2021	1	25.2671	63.015	0.0431601	NA	NA	0.00135478	0.0108382
Infectopyron	2018	1	177.626	260.64	0.372263	0.0252599	0.0378899	0.00308788	0.0114251
Tentoxin	2020	0.223	-0.473404	0	1.11022e-15	NA	NA	0.00165227	0.0115659
Zearalenone	2018	0.64	-22.8228	15.82	0.0123472	NA	NA	0.00348299	0.0117155
3-Acetyl-deoxynivalenol	2018	0.44	-21.2336	37.19	0.015671	NA	NA	0.00385729	0.0118933
Nivalenol	2021	0.814	-24.0137	32.93	0.00514136	NA	NA	0.00252297	0.0189223
Enniatin_B	2020	0.755	-16.7337	8.63	6.23209e-11	NA	NA	0.00350761	0.0220979
Sambucinol	2018	0.48	-24.8924	41.9	0.0589389	0.0124679	0.0224423	0.00858996	0.0244483
Rubrofusarin	2018	0.44	-137.862	236.48	0.00740371	NA	NA	0.0112782	0.0289512
Enniatin_A1	2018	0.8	-7.1236	5.64	0.0224576	NA	NA	0.011737	0.0289512
Ergometrinine	2020	0.106	0.912021	0	0	NA	NA	0.00592154	0.0339143
Enniatin_B1	2018	1	-77.7256	96.64	0.0578707	0.0197732	0.0323561	0.0187447	0.0433471
15-Acetyl-Deoxynivalenol	2018	0.28	-46.4576	31.44	0.000321282	NA	NA	0.0224943	0.0489581
Endocrocin	2021	0.203	35.1405	0	7.21823e-12	NA	NA	0.00858996	0.060635
Enniatin B	2018	1	-51.772	108.92	0.26718	0.0402569	0.0557403	0.0295784	0.0608001
Ergometrine	2020	0.096	0.961809	0	0	NA	NA	0.0128512	0.067469
Rugulusovin	2021	0.271	0.114407	0	3.17088e-09	NA	NA	0.0104669	0.068584
Fellutanine A	2021	0.915	1.35153	3.18	0.167663	0.0105435	0.0527177	0.0113607	0.068584
Equisetin	2021	0.424	-3.81492	1.975	2.10685e-05	NA	NA	0.0114307	0.068584
Ergocornine	2020	0.085	6.64064	0	0	NA	NA	0.0142662	0.0691361
Ergocryptinine	2020	0.096	1.26213	0	0	NA	NA	0.0178172	0.0775576
Ergocryptine	2020	0.117	4.66117	0	0	NA	NA	0.0184661	0.0775576
Ergocorninin	2020	0.085	0.808617	0	0	NA	NA	0.0208626	0.0787299
Antibiotic Y	2020	0.074	-0.484255	0	0	NA	NA	0.0224943	0.0787299
Nivalenol glucoside	2020	0.074	-8.68298	0	0	NA	NA	0.0224943	0.0787299
Enniatin B2	2018	0.64	-3.3108	4.1	0.126667	0.0636453	0.0763744	0.0465042	0.0905609
Butenolid	2018	0.68	-19.422	43.36	0.175043	0.0492032	0.0632613	0.052275	0.0967087
Enniatin_B1	2020	0.713	-7.03617	6.2775	3.5168e-08	NA	NA	0.030911	0.100422
Zearalenone	2020	0.17	-2.05394	0	0	NA	NA	0.0318798	0.100422
Chanoclavin	2020	0.074	0.238191	0	0	NA	NA	0.0346106	0.103832
Enniatin_B	2021	0.932	-21.7466	35.645	0.00442272	NA	NA	0.0183459	0.104834
Moniliformin	2021	0.78	-10.5527	7.045	2.74109e-06	NA	NA	0.0202513	0.107853
cyclo_L_Pro_L_Val_	2021	0.322	0.733729	0	3.32062e-07	NA	NA	0.0206718	0.107853
Calphostin_C	2021	0.119	-0.325254	0	6.72795e-14	NA	NA	0.0224943	0.112471
Emodin	2021	0.153	6.39627	0	8.41438e-13	NA	NA	0.0243902	0.117073
Altersetin	2020	0.149	-0.570319	0	0	NA	NA	0.0445533	0.127584
Enniatin_B2	2020	0.277	-0.671383	0	7.54952e-15	NA	NA	0.0475865	0.130346
Butenolid	2020	0.16	-7.89053	0	0	NA	NA	0.050058	0.130821
Monoacetoxyscirpenol	2020	0.074	-0.979574	0	0	NA	NA	0.051913	0.130821
X_3_Nitropropionic_acid	2020	0.362	27.2827	0	1.11577e-13	NA	NA	0.0600241	0.145443
Terragine	2021	0.322	-506.785	0	2.816e-07	NA	NA	0.0346252	0.159794
Altertoxin_I	2021	0.492	-0.511356	1.28	0.000144886	NA	NA	0.0359537	0.159794
Aminodimethyloctadecanol	2021	0.136	-4.28305	0	1.0405e-12	NA	NA	0.0423153	0.17713
Apicidin	2021	0.712	-1.31424	3.405	0.0701568	0.119794	0.281499	0.0428065	0.17713
Macrosporin	2018	0.2	0.7916	0	2.4755e-05	NA	NA	0.105645	0.186137
Tenuazonic_acid	2021	0.373	-6.22492	8.485	1.31346e-05	NA	NA	0.0476581	0.190632
Infectopyron	2021	1	36.3851	256.56	0.1836	0.310608	0.38826	0.0514886	0.193673
Cytochalasin_B	2021	0.237	-0.854576	0	2.40298e-09	NA	NA	0.0516462	0.193673
Ergotamine	2020	0.16	13.3947	0	5.55112e-16	NA	NA	0.0938386	0.211337
Moniliformin	2020	0.404	-5.27819	0	1.81471e-10	NA	NA	0.0939274	0.211337
Radicinin	2021	0.085	-0.132203	0	1.58762e-14	NA	NA	0.0590582	0.213567
Prunasin	2021	0.356	-0.219831	0	4.28022e-07	NA	NA	0.0605106	0.213567
Ergosin	2020	0.181	6.61266	0	2.22045e-16	NA	NA	0.107508	0.225767
Ergosinin	2020	0.181	6.30021	0	1.11022e-16	NA	NA	0.107508	0.225767
Ergotaminine	2020	0.149	12.0762	0	2.22045e-16	NA	NA	0.116552	0.236864
X_15_Hydroxyculmorin	2019	0.776	-75.0766	61.82	5.96095e-05	NA	NA	0.0081556	0.2521
DON_3_glucoside	2019	0.478	-4.66582	5.52	1.03124e-05	NA	NA	0.00860905	0.2521
Chrysogin	2019	0.448	-121.98	2.5	8.57203e-13	NA	NA	0.0128186	0.2521
Fungerin	2018	0.12	-0.998	0	3.01781e-05	NA	NA	0.181449	0.305165
Ergocristine	2020	0.181	-3.34021	0	0	NA	NA	0.155566	0.306271
Altersetin	2018	0.28	-0.4428	0	0.000810376	NA	NA	0.204894	0.329612
Asperphenamate	2021	0.068	5.42017	0	1.25233e-13	NA	NA	0.100348	0.334494
Fusarin_C	2021	0.068	-4.96119	0	7.49512e-13	NA	NA	0.100348	0.334494
X_3_Nitropropionic_acid	2018	0.48	-42.5768	6.91	0.000162433	NA	NA	0.224015	0.345357
Ascochlorin	2020	0.043	0.148085	0	0	NA	NA	0.201243	0.372891
Emodin	2020	0.043	0.364043	0	0	NA	NA	0.201243	0.372891
Ergocristinine	2020	0.138	-0.76266	0	0	NA	NA	0.208413	0.375143
Nivalenol_glucoside	2021	0.237	-5.25136	0	5.7481e-08	NA	NA	0.116552	0.378006
cyclo_L_Pro_L_Tyr_	2018	0.88	-0.6596	2.73	0.411424	0.148628	0.167207	0.269666	0.391608
Moniliformin	2018	1	-29.3964	89.2	0.0558887	0.471335	0.49906	0.275184	0.391608
Abscisic_acid	2021	0.593	1.62593	5.885	0.0019511	NA	NA	0.125658	0.396816
Siccanol	2021	0.339	-1.30576	14.605	1.50057e-09	NA	NA	0.130541	0.401664
Brevianamid_F	2020	0.085	-0.0431915	0	0	NA	NA	0.233953	0.409417
Enniatin_B2	2021	0.475	-0.741525	1.495	3.57501e-05	NA	NA	0.148181	0.444544
Enniatin_B1	2021	0.915	-6.78508	16.945	0.00127152	NA	NA	0.155408	0.454853
Beauvericin	2020	0.16	-0.0985106	0	1.11022e-15	NA	NA	0.268067	0.456438
Enniatin_A1	2020	0.585	-1.39426	1.95	3.80268e-07	NA	NA	0.277912	0.460749
Tentoxin	2018	0.16	-0.1576	0	2.61041e-05	NA	NA	0.36131	0.473464
Ascochlorin	2018	0.08	0.0908	0	1.33081e-06	NA	NA	0.371093	0.473464
cyclo_L_Pro_L_Val_	2018	0.08	-1.0576	0	1.48747e-06	NA	NA	0.371093	0.473464
Infectopyron	2020	0.936	6.9467	219.36	0.0443492	NA	NA	0.332306	0.487606
cyclo_L_Pro_L_Val_	2020	0.128	-0.25266	0	0	NA	NA	0.366801	0.487606
Ascofuranone	2020	0.021	0.042234	0	0	NA	NA	0.371093	0.487606
Chlamydosporol	2020	0.021	-0.144787	0	0	NA	NA	0.371093	0.487606
Chrysophanol	2020	0.021	0.0371277	0	0	NA	NA	0.371093	0.487606
Diacetoxyscirpenol	2020	0.021	-0.0441489	0	0	NA	NA	0.371093	0.487606
Dihydroinfectopyron	2020	0.021	-5.27915	0	0	NA	NA	0.371093	0.487606
Macrosporin	2020	0.021	-0.0475532	0	0	NA	NA	0.371093	0.487606
Skyrin	2020	0.021	0.667447	0	0	NA	NA	0.371093	0.487606
Tryptophol	2020	0.979	0.373085	32.7425	0.0379202	NA	NA	0.37151	0.487606
Enniatin_A	2020	0.266	-0.15883	0	4.07452e-14	NA	NA	0.389226	0.500434
Ascochlorin	2021	0.119	-0.392542	0	3.71825e-12	NA	NA	0.175523	0.501495
Physcion	2021	0.051	1.04085	0	3.66374e-15	NA	NA	0.181449	0.502459
Chlamydosporol	2021	0.22	-1.09407	0	4.05061e-09	NA	NA	0.184235	0.502459
Culmorin	2019	0.597	-20.3024	79.125	2.71604e-05	NA	NA	0.0417146	0.507854
Nivalenol	2019	0.224	-5.46299	0	4.23792e-11	NA	NA	0.0437723	0.507854
Asperphenamate	2019	0.209	-0.974925	0	4.62744e-11	NA	NA	0.0516462	0.507854
Apicidin_D2	2021	0.068	0.232034	0	1.5099e-14	NA	NA	0.201243	0.536647
Antibiotic_Y	2021	0.661	45.2634	7.665	3.5853e-10	NA	NA	0.211675	0.552196
Tryptophol	2018	1	4.78	39.6	0.946195	0.510967	0.510967	0.457846	0.564677
cyclo_L_Pro_L_Tyr_	2021	0.966	-0.230339	2.335	0.124349	0.481223	0.481223	0.233343	0.591128
HT_2_toxin	2021	0.424	-0.990169	0	1.24387e-05	NA	NA	0.236451	0.591128
Deoxynivalenol	2019	0.701	-23.1409	56.4	0.000132677	NA	NA	0.0976976	0.629409
Aurofusarin	2019	0.209	-2.85015	0	5.09379e-11	NA	NA	0.10264	0.629409
Citrinin	2019	0.104	-3.29522	0	2.26485e-14	NA	NA	0.108319	0.629409
Beauvericin	2019	0.388	-61.3361	0.02	7.34524e-13	NA	NA	0.109582	0.629409
W493	2019	0.254	-1.39687	0	2.35941e-10	NA	NA	0.129818	0.629409
Enniatin_B	2019	0.701	0.625373	0.585	1.49131e-05	NA	NA	0.131552	0.629409
X_5_Hydroxyculmorin	2019	0.269	-2.57104	0	2.76833e-11	NA	NA	0.138683	0.629409
Citreorosein	2021	0.186	0.223729	0	9.68295e-11	NA	NA	0.266402	0.652414
Equisetin	2020	0.064	-0.408936	0	0	NA	NA	0.529368	0.667004
Tenuazonic_acid	2018	0.68	0.4636	19.62	0.0198248	NA	NA	0.569996	0.680318
Ergosin	2021	0.153	3.56525	0	2.03108e-10	NA	NA	0.286321	0.687169
T2_Tetraol	2021	0.102	-0.417119	0	1.24789e-13	NA	NA	0.294507	0.692959
T_2_Toxin	2020	0.149	-0.000319149	0	5.55112e-16	NA	NA	0.572082	0.704956
Prunasin	2020	0.394	0.0344681	0	3.73974e-10	NA	NA	0.581869	0.704956
Ergosinin	2021	0.153	3.65017	0	2.593e-10	NA	NA	0.343253	0.754766
Acuminatum_B	2021	0.068	1.6161	0	7.29417e-14	NA	NA	0.36131	0.754766
beta_Zearalenol	2021	0.203	-0.321695	0	8.90522e-10	NA	NA	0.366986	0.754766
Chlamydospordiol	2021	0.034	-0.142881	0	6.43929e-15	NA	NA	0.371093	0.754766
Curvularin	2021	0.034	0.0784746	0	2.44249e-15	NA	NA	0.371093	0.754766
Linamarin	2021	0.034	-0.655932	0	2.66454e-15	NA	NA	0.371093	0.754766
Mycophenolic_acid	2021	0.034	2.60508	0	2.10942e-14	NA	NA	0.371093	0.754766
Neosolaniol	2021	0.034	0.305763	0	1.58762e-14	NA	NA	0.371093	0.754766
T_2_Toxin	2019	0.045	0.52403	0	1.11022e-16	NA	NA	0.181449	0.764679
cyclo_L_Pro_L_Tyr_	2019	0.343	-0.115373	0	1.57855e-09	NA	NA	0.196111	0.771371
X_3_Nitropropionic_acid	2021	0.39	2.9	0	4.64316e-07	NA	NA	0.386037	0.772075
Infectopyron	2019	0.806	16.8782	108.13	0.270642	0.295083	0.295083	0.221462	0.779313
X_15_Acetyldeoxynivalenol	2019	0.104	-5.77955	0	2.05391e-14	NA	NA	0.271899	0.779313
Zearalenon	2019	0.075	-122.701	0	3.33067e-16	NA	NA	0.280713	0.779313
X_15_Hydroxyculmoron	2019	0.328	-46.07	0	2.60399e-11	NA	NA	0.284005	0.779313
Enniatin_B2	2019	0.284	-0.0886567	0	3.305e-11	NA	NA	0.295326	0.779313
cyclo_L_Pro_L_Val_	2019	0.343	-0.00313433	0	4.00138e-09	NA	NA	0.322859	0.779313
Enniatin_B3	2019	0.06	-0.00626866	0	2.88658e-15	NA	NA	0.344704	0.779313
Cytochalasin_H	2019	0.149	-0.0879104	0	1.95616e-11	NA	NA	0.358951	0.779313
Moniliformin	2019	0.194	0.14	0	4.90251e-10	NA	NA	0.363607	0.779313
X_3_Acetyldeoxynivalenol	2019	0.03	0.636567	0	1.11022e-16	NA	NA	0.371093	0.779313
X_3_Nitropropionic_acid	2019	0.03	-0.13806	0	0	NA	NA	0.371093	0.779313
Chloronectrin	2019	0.03	-0.0235821	0	3.33067e-16	NA	NA	0.371093	0.779313
Nivalenol_glucoside	2019	0.03	-0.256418	0	0	NA	NA	0.371093	0.779313
Enniatin_B1	2019	0.642	1.67209	1.045	8.29919e-07	NA	NA	0.401352	0.779313
N_Benzoyl_Phenylalanine	2019	0.716	4.88045	0.26	2.93308e-10	NA	NA	0.411912	0.779313
Enniatin_A	2019	0.373	0.0325373	0	1.35909e-07	NA	NA	0.419063	0.779313
HT_2_Glucoside	2019	0.045	0.173582	0	2.88658e-15	NA	NA	0.422678	0.779313
Monocerin	2019	0.119	-0.098209	0	6.55498e-12	NA	NA	0.441209	0.782874
Asperglaucide	2019	0.209	-0.00671642	0	1.35764e-10	NA	NA	0.451147	0.782874
Tryptophol	2019	0.881	-2.78284	20.195	0.0338514	NA	NA	0.466381	0.786185
Enniatin_A1	2021	0.797	-0.832203	4.855	0.000464198	NA	NA	0.40019	0.787259
X_3_Acetyl_T_2_Toxin	2021	0.085	0.0762712	0	2.36144e-12	NA	NA	0.418492	0.792521
Alternariol	2021	0.085	0.130508	0	4.69846e-13	NA	NA	0.418492	0.792521
Ergometrine	2021	0.051	0.302881	0	1.9762e-14	NA	NA	0.422678	0.792521
Lotaustralin	2021	0.305	-0.993898	0	7.06349e-07	NA	NA	0.433095	0.79956
Pyrenocin_A	2021	0.898	-0.783898	3.58	0.123302	0.168899	0.281499	0.457097	0.831085
alpha_Zearalenol	2021	0.153	-0.277288	0	3.8585e-10	NA	NA	0.477197	0.854681
cyclo_L_Pro_L_Tyr_	2020	0.66	0.101596	0.7375	5.94989e-05	NA	NA	0.749721	0.891178
Citreorosein	2019	0.224	1.29269	0	3.2465e-09	NA	NA	0.550935	0.892017
Cytochalasin_B	2019	0.164	-0.253134	0	2.05724e-12	NA	NA	0.563318	0.892017
Biochanin	2019	0.194	0.0662687	0	1.51519e-11	NA	NA	0.576104	0.892017
Emodin	2019	0.075	0.324627	0	3.21965e-15	NA	NA	0.589639	0.892017
Enniatin_A	2021	0.322	-0.0711864	0	1.32464e-06	NA	NA	0.506693	0.894164
Enniatin_A1	2019	0.567	0.856269	0.32	8.50412e-08	NA	NA	0.621949	0.914624
Butenolid	2019	0.134	-0.368955	0	4.26914e-12	NA	NA	0.635586	0.914624
Monoacetoxyscirpenol	2021	0.136	0.069322	0	1.14212e-11	NA	NA	0.528612	0.919325
Chlamydosporol	2018	0.24	-0.2356	0	0.000178192	NA	NA	0.833935	0.935018
HT_2_toxin	2018	0.24	-0.2912	0	0.000147761	NA	NA	0.833935	0.935018
HT_2_toxin	2019	0.104	0.966866	0	2.9976e-15	NA	NA	0.672604	0.944848
Flavoglaucin	2021	0.186	0.815932	0	1.32216e-10	NA	NA	0.563318	0.965688
Apicidin	2020	0.309	2.39191	0	6.32827e-15	NA	NA	0.845699	0.986649
Chanoclavin	2021	0.068	0.153051	0	8.81262e-12	NA	NA	0.583882	0.986844
Ascochlorin	2019	0.194	-0.00402985	0	1.68604e-10	NA	NA	0.726688	0.997083
Alternariolmethylether	2018	0.04	-0.0596	0	9.69094e-07	NA	NA	1	1
Aminodimethyloctadecanol	2018	0.08	-4.6684	0	6.62675e-06	NA	NA	1	1
Fusaric_acid	2018	0.08	-0.3912	0	2.2291e-05	NA	NA	1	1
T_2_Toxin	2018	0.04	-0.0804	0	9.69094e-07	NA	NA	1	1
Antibiotic_Y	2019	0.164	0.0679104	0	9.81134e-11	NA	NA	0.824098	1
Chlamydosporol	2019	0.537	0.0429851	0.025	1.83134e-07	NA	NA	0.881303	1
Sambucinol	2019	0.104	-0.310299	0	4.01235e-13	NA	NA	0.932647	1
Alternariolmethylether	2019	0.015	-0.0814925	0	0	NA	NA	1	1
Apicidin	2019	0.209	3.20567	0	4.76852e-12	NA	NA	1	1
Brevianamid_F	2019	0.134	-0.00268657	0	1.05183e-12	NA	NA	1	1
Cercosporin	2019	0.015	-0.910448	0	0	NA	NA	1	1
Cytochalasin_J	2019	0.045	-0.00358209	0	5.68434e-14	NA	NA	1	1
Daidzein	2019	0.03	0	0	4.05231e-14	NA	NA	1	1
Epiequisetin	2019	0.015	-1.32134	0	0	NA	NA	1	1
Equisetin	2019	0.015	-0.0840299	0	0	NA	NA	1	1
Fumonisin_B3	2019	0.015	0.148209	0	0	NA	NA	1	1
Mycophenolic_acid	2019	0.015	0.0683582	0	0	NA	NA	1	1
Quinolactacin_A	2019	0.015	0.000895522	0	0	NA	NA	1	1
Rugulusovin	2019	0.015	0.00776119	0	0	NA	NA	1	1
Siccanol	2019	0.015	-1.18806	0	0	NA	NA	1	1
HT_2_toxin	2020	0.106	0.429149	0	0	NA	NA	0.918813	1
Abscisic_acid	2020	0.043	0.155	0	0	NA	NA	1	1
Alternariol	2020	0.011	-0.0111702	0	0	NA	NA	1	1
Alternariolmethylether	2020	0.011	-0.0460638	0	0	NA	NA	1	1
Apicidin_D2	2020	0.011	0.354468	0	0	NA	NA	1	1
Asperphenamate	2020	0.011	0.00680851	0	0	NA	NA	1	1
Bikaverin	2020	0.011	-0.0521277	0	0	NA	NA	1	1
Genistein	2020	0.011	-0.485532	0	0	NA	NA	1	1
Genistin	2020	0.011	-0.704362	0	0	NA	NA	1	1
Fungerin	2021	0.136	-0.0830508	0	3.19851e-11	NA	NA	0.623639	1
Brevianamid_F	2021	0.288	0.00254237	0	6.15727e-08	NA	NA	0.635941	1
Ergocryptine	2021	0.119	-1.9761	0	1.29602e-11	NA	NA	0.672604	1
Bikaverin	2021	0.237	-0.0647458	0	1.46059e-08	NA	NA	0.706427	1
Ergocristine	2021	0.136	2.03763	0	2.61124e-12	NA	NA	0.726286	1
Ergocryptinine	2021	0.085	-0.367627	0	7.17137e-12	NA	NA	0.787406	1
Neoechinulin_A	2021	0.051	1.86864	0	3.86358e-14	NA	NA	0.789268	1
T_2_Toxin	2021	0.271	2.26559	0	1.5009e-11	NA	NA	0.816003	1
Fusaric_acid	2021	0.136	2.29847	0	1.87406e-13	NA	NA	0.833635	1
Ergotamine	2021	0.102	0.483898	0	3.7699e-11	NA	NA	0.833935	1
Ergotaminine	2021	0.102	2.25627	0	1.80411e-13	NA	NA	0.833935	1
Ergocornine	2021	0.068	-6.15017	0	1.27232e-13	NA	NA	0.855132	1
Methylequisetin	2021	0.068	0.0476271	0	8.86291e-13	NA	NA	0.855132	1
Secalonic_acid_D	2021	0.153	8.3278	0	9.91707e-12	NA	NA	0.905695	1
Beauvericin	2021	0.458	0.209661	0.045	0.000174448	NA	NA	0.932984	1
HT_2_Glucoside	2021	0.254	2.28305	0	1.11478e-09	NA	NA	0.977345	1
X 4 Hydroxyalternariol	2021	0.017	0.0828814	0	4.32987e-15	NA	NA	1	1
Agroclavine	2021	0.017	0.019322	0	4.32987e-15	NA	NA	1	1
Altenuisol	2021	0.017	0.0267797	0	4.32987e-15	NA	NA	1	1
Alternariolmethylether	2021	0.017	0.0435593	0	4.32987e-15	NA	NA	1	1
Andrastin_A	2021	0.017	0.186102	0	4.32987e-15	NA	NA	1	1
Ascofuranone	2021	0.017	-0.0866102	0	4.32987e-15	NA	NA	1	1
Asperglaucide	2021	0.017	0.223559	0	4.32987e-15	NA	NA	1	1
Chaconin	2021	0.017	-0.0877966	0	4.32987e-15	NA	NA	1	1
Citreohybridinol	2021	0.017	0.0616949	0	4.32987e-15	NA	NA	1	1
Cladosporin	2021	0.017	0.0872881	0	4.32987e-15	NA	NA	1	1
Cytochalasin_E	2021	0.017	0.109661	0	4.32987e-15	NA	NA	1	1
Dehydrocurvularin	2021	0.017	0.0316949	0	4.32987e-15	NA	NA	1	1
Deoxygerfelin	2021	0.034	-0.299661	0	7.77156e-15	NA	NA	1	1
Diacetoxyscirpenol	2021	0.017	0.0835593	0	4.32987e-15	NA	NA	1	1
Elymoclavine	2021	0.017	0.0174576	0	4.32987e-15	NA	NA	1	1
Epiequisetin	2021	0.017	0.0238983	0	4.32987e-15	NA	NA	1	1
Ergine	2021	0.017	-0.0171186	0	4.32987e-15	NA	NA	1	1
Ergocristinine	2021	0.085	1.38983	0	1.55431e-13	NA	NA	1	1
Ergometrinine	2021	0.051	0.285254	0	6.16174e-14	NA	NA	1	1
Erucifolin	2021	0.017	47.2407	0	4.32987e-15	NA	NA	1	1
Fallacinol	2021	0.017	0.0205085	0	4.32987e-15	NA	NA	1	1
Fumonisin_B1	2021	0.017	0.305593	0	4.32987e-15	NA	NA	1	1
Genistin	2021	0.017	0.367797	0	4.32987e-15	NA	NA	1	1
Monactin	2021	0.017	-0.0235593	0	4.32987e-15	NA	NA	1	1
Monocerin	2021	0.017	0.0420339	0	4.32987e-15	NA	NA	1	1
Mycophenolic_acid_IV	2021	0.017	0.0198305	0	4.32987e-15	NA	NA	1	1
N_Benzoyl_Phenylalanine	2021	0.017	0.426102	0	4.32987e-15	NA	NA	1	1
Phomalone	2021	0.017	-0.116949	0	4.32987e-15	NA	NA	1	1
Quinolactacin A	2021	0.017	0.0201695	0	4.32987e-15	NA	NA	1	1
Senecionin_Senecivernin	2021	0.017	0.0194915	0	4.32987e-15	NA	NA	1	1
Sporidesmolide II	2021	0.017	-0.0179661	0	4.32987e-15	NA	NA	1	1
Xanthotoxin	2021	0.017	0.0294915	0	4.32987e-15	NA	NA	1	1
Zinniol	2021	0.017	0.0169492	0	4.32987e-15	NA	NA	1	1
X_15_Hydroxyculmoron	2018	0	0	0	0	NA	NA	NaN	NaN
X_2_Methylmitorubin	2018	0	0	0	0	NA	NA	NaN	NaN
X_4_Hydroxyalternariol	2018	0	0	0	0	NA	NA	NaN	NaN
X_5_Methoxysterigmatocystin	2018	0	0	0	0	NA	NA	NaN	NaN
X_5_Methylmellein	2018	0	0	0	0	NA	NA	NaN	NaN
X_5_O_Methylsulochrin	2018	0	0	0	0	NA	NA	NaN	NaN
X_7_Hydroxykaurenolide	2018	0	0	0	0	NA	NA	NaN	NaN
X_7_Hydroxypestalotin	2018	0	0	0	0	NA	NA	NaN	NaN
Abscisic_acid	2018	0	0	0	0	NA	NA	NaN	NaN
Acuminatum_B	2018	0	0	0	0	NA	NA	NaN	NaN
Acuminatum_C	2018	0	0	0	0	NA	NA	NaN	NaN
Aflatoxicol	2018	0	0	0	0	NA	NA	NaN	NaN
Aflatoxin_B1	2018	0	0	0	0	NA	NA	NaN	NaN
Aflatoxin_B2	2018	0	0	0	0	NA	NA	NaN	NaN
Aflatoxin_G1	2018	0	0	0	0	NA	NA	NaN	NaN
Aflatoxin_G2	2018	0	0	0	0	NA	NA	NaN	NaN
Aflatoxin_M1	2018	0	0	0	0	NA	NA	NaN	NaN
Agroclavine	2018	0	0	0	0	NA	NA	NaN	NaN
alpha_Zearalenol	2018	0	0	0	0	NA	NA	NaN	NaN
Altenuene	2018	0	0	0	0	NA	NA	NaN	NaN
Altenusin	2018	0	0	0	0	NA	NA	NaN	NaN
Alternariol	2018	0	0	0	0	NA	NA	NaN	NaN
Altersolanol	2018	0	0	0	0	NA	NA	NaN	NaN
Altertoxin_I	2018	0	0	0	0	NA	NA	NaN	NaN
Andrastin_A	2018	0	0	0	0	NA	NA	NaN	NaN
Andrastin_B	2018	0	0	0	0	NA	NA	NaN	NaN
Andrastin_C	2018	0	0	0	0	NA	NA	NaN	NaN
Andrastin_D	2018	0	0	0	0	NA	NA	NaN	NaN
Antibiotic_PF_1052	2018	0	0	0	0	NA	NA	NaN	NaN
Antibiotic_Y	2018	0	0	0	0	NA	NA	NaN	NaN
Apicidin	2018	0	0	0	0	NA	NA	NaN	NaN
Ascofuranone	2018	0	0	0	0	NA	NA	NaN	NaN
Aspercolorin	2018	0	0	0	0	NA	NA	NaN	NaN
Asperfuran	2018	0	0	0	0	NA	NA	NaN	NaN
Asperglaucide	2018	0	0	0	0	NA	NA	NaN	NaN
Asperlactone	2018	0	0	0	0	NA	NA	NaN	NaN
Asperphenamate	2018	0	0	0	0	NA	NA	NaN	NaN
Aspinolid_B	2018	0	0	0	0	NA	NA	NaN	NaN
Aspterric_acid	2018	0	0	0	0	NA	NA	NaN	NaN
Aspulvinone_E	2018	0	0	0	0	NA	NA	NaN	NaN
Asterric_acid	2018	0	0	0	0	NA	NA	NaN	NaN
Atpenin_A5	2018	0	0	0	0	NA	NA	NaN	NaN
Aurantiamin_A	2018	0	0	0	0	NA	NA	NaN	NaN
Aurantine	2018	0	0	0	0	NA	NA	NaN	NaN
Averantin	2018	0	0	0	0	NA	NA	NaN	NaN
Averantinmethylether	2018	0	0	0	0	NA	NA	NaN	NaN
Averufanin	2018	0	0	0	0	NA	NA	NaN	NaN
Averufin	2018	0	0	0	0	NA	NA	NaN	NaN
Barceloneic_acid	2018	0	0	0	0	NA	NA	NaN	NaN
Bassianolide	2018	0	0	0	0	NA	NA	NaN	NaN
Beauvericin	2018	0	0	0	0	NA	NA	NaN	NaN
Berkedrimane_B	2018	0	0	0	0	NA	NA	NaN	NaN
beta_Zearalenol	2018	0	0	0	0	NA	NA	NaN	NaN
Bikaverin	2018	0	0	0	0	NA	NA	NaN	NaN
Bis_methylthio_gliotoxin	2018	0	0	0	0	NA	NA	NaN	NaN
BisdethioMTG	2018	0	0	0	0	NA	NA	NaN	NaN
Brefeldin_A	2018	0	0	0	0	NA	NA	NaN	NaN
Brevianamid_F	2018	0	0	0	0	NA	NA	NaN	NaN
Butyrolacton_III	2018	0	0	0	0	NA	NA	NaN	NaN
Butyrolactone_I	2018	0	0	0	0	NA	NA	NaN	NaN
Calphostin	2018	0	0	0	0	NA	NA	NaN	NaN
Calyxanthone	2018	0	0	0	0	NA	NA	NaN	NaN
Carviolin	2018	0	0	0	0	NA	NA	NaN	NaN
Cercosporamide	2018	0	0	0	0	NA	NA	NaN	NaN
Cercosporin	2018	0	0	0	0	NA	NA	NaN	NaN
Cereulide	2018	0	0	0	0	NA	NA	NaN	NaN
Chaetoviridin_A	2018	0	0	0	0	NA	NA	NaN	NaN
Chanoclavin	2018	0	0	0	0	NA	NA	NaN	NaN
Chevalone_C	2018	0	0	0	0	NA	NA	NaN	NaN
Chlamydospordiol	2018	0	0	0	0	NA	NA	NaN	NaN
Chloramphenicol	2018	0	0	0	0	NA	NA	NaN	NaN
Chlorocitreorosein	2018	0	0	0	0	NA	NA	NaN	NaN
Chloronectrin	2018	0	0	0	0	NA	NA	NaN	NaN
Chrodrimanin	2018	0	0	0	0	NA	NA	NaN	NaN
Chrysophanol	2018	0	0	0	0	NA	NA	NaN	NaN
Citreorosein	2018	0	0	0	0	NA	NA	NaN	NaN
Citreoviridin	2018	0	0	0	0	NA	NA	NaN	NaN
Citrinin	2018	0	0	0	0	NA	NA	NaN	NaN
Cladosporin	2018	0	0	0	0	NA	NA	NaN	NaN
Clonostachydiol	2018	0	0	0	0	NA	NA	NaN	NaN
Cordycepin	2018	0	0	0	0	NA	NA	NaN	NaN
Curvularin	2018	0	0	0	0	NA	NA	NaN	NaN
cyclo_L_Leu_L_Pro_	2018	0	0	0	0	NA	NA	NaN	NaN
Cycloaspeptide_A	2018	0	0	0	0	NA	NA	NaN	NaN
Cycloheximide	2018	0	0	0	0	NA	NA	NaN	NaN
Cyclopenin	2018	0	0	0	0	NA	NA	NaN	NaN
Cyclopenol	2018	0	0	0	0	NA	NA	NaN	NaN
Cyclopeptine	2018	0	0	0	0	NA	NA	NaN	NaN
Cylindrocarpon_A4	2018	0	0	0	0	NA	NA	NaN	NaN
Cylindrol_B	2018	0	0	0	0	NA	NA	NaN	NaN
Cytochalasin_B	2018	0	0	0	0	NA	NA	NaN	NaN
Cytochalasin_C	2018	0	0	0	0	NA	NA	NaN	NaN
Cytochalasin_D	2018	0	0	0	0	NA	NA	NaN	NaN
Cytochalasin_E	2018	0	0	0	0	NA	NA	NaN	NaN
Cytochalasin_H	2018	0	0	0	0	NA	NA	NaN	NaN
Cytochalasin_J	2018	0	0	0	0	NA	NA	NaN	NaN
Deacetylneosolaniol	2018	0	0	0	0	NA	NA	NaN	NaN
Decalonectrin	2018	0	0	0	0	NA	NA	NaN	NaN
Dechlorogriseofulvin	2018	0	0	0	0	NA	NA	NaN	NaN
Dechloronornidulin	2018	0	0	0	0	NA	NA	NaN	NaN
Dehydroaustinol	2018	0	0	0	0	NA	NA	NaN	NaN
Dehydrocurvularin	2018	0	0	0	0	NA	NA	NaN	NaN
Demethylsulochrin	2018	0	0	0	0	NA	NA	NaN	NaN
Deoxyfusapyron	2018	0	0	0	0	NA	NA	NaN	NaN
Deoxynortryptoquivalin	2018	0	0	0	0	NA	NA	NaN	NaN
Deoxytryptoquivaline_A	2018	0	0	0	0	NA	NA	NaN	NaN
Destruxin_A	2018	0	0	0	0	NA	NA	NaN	NaN
Destruxin_B	2018	0	0	0	0	NA	NA	NaN	NaN
Destruxin_Ed_Derivat	2018	0	0	0	0	NA	NA	NaN	NaN
Diacetoxyscirpenol	2018	0	0	0	0	NA	NA	NaN	NaN
Dichlordiaportin	2018	0	0	0	0	NA	NA	NaN	NaN
Dihydrocitrinone	2018	0	0	0	0	NA	NA	NaN	NaN
Dihydroergosine	2018	0	0	0	0	NA	NA	NaN	NaN
Dihydrogriseofulvin	2018	0	0	0	0	NA	NA	NaN	NaN
Dihydrolysergol	2018	0	0	0	0	NA	NA	NaN	NaN
Dihydroxycalonectrin	2018	0	0	0	0	NA	NA	NaN	NaN
Dihydroxymellein	2018	0	0	0	0	NA	NA	NaN	NaN
DihydroxyZONMethylether	2018	0	0	0	0	NA	NA	NaN	NaN
Dinactin	2018	0	0	0	0	NA	NA	NaN	NaN
Diplodiatoxin	2018	0	0	0	0	NA	NA	NaN	NaN
Echimidin	2018	0	0	0	0	NA	NA	NaN	NaN
Elymoclavine	2018	0	0	0	0	NA	NA	NaN	NaN
Emindole_SA	2018	0	0	0	0	NA	NA	NaN	NaN
Emodin	2018	0	0	0	0	NA	NA	NaN	NaN
Endocrocin	2018	0	0	0	0	NA	NA	NaN	NaN
Enniatin_A	2018	0	0	0	0	NA	NA	NaN	NaN
Enniatin_B3	2018	0	0	0	0	NA	NA	NaN	NaN
Epiequisetin	2018	0	0	0	0	NA	NA	NaN	NaN
Epoxyagroclavin	2018	0	0	0	0	NA	NA	NaN	NaN
Equisetin	2018	0	0	0	0	NA	NA	NaN	NaN
Eremofortin_B	2018	0	0	0	0	NA	NA	NaN	NaN
Ergine	2018	0	0	0	0	NA	NA	NaN	NaN
Ergocornine	2018	0	0	0	0	NA	NA	NaN	NaN
Ergocorninin	2018	0	0	0	0	NA	NA	NaN	NaN
Ergocristine	2018	0	0	0	0	NA	NA	NaN	NaN
Ergocristinine	2018	0	0	0	0	NA	NA	NaN	NaN
Ergocryptine	2018	0	0	0	0	NA	NA	NaN	NaN
Ergocryptinine	2018	0	0	0	0	NA	NA	NaN	NaN
Ergometrine	2018	0	0	0	0	NA	NA	NaN	NaN
Ergometrinine	2018	0	0	0	0	NA	NA	NaN	NaN
Ergosin	2018	0	0	0	0	NA	NA	NaN	NaN
Ergosinin	2018	0	0	0	0	NA	NA	NaN	NaN
Ergotamine	2018	0	0	0	0	NA	NA	NaN	NaN
Ergotaminine	2018	0	0	0	0	NA	NA	NaN	NaN
Ergovalin	2018	0	0	0	0	NA	NA	NaN	NaN
Erucifolin	2018	0	0	0	0	NA	NA	NaN	NaN
Europin	2018	0	0	0	0	NA	NA	NaN	NaN
Europin_N_Oxid	2018	0	0	0	0	NA	NA	NaN	NaN
Fallacinol	2018	0	0	0	0	NA	NA	NaN	NaN
Fellutanine_A	2018	0	0	0	0	NA	NA	NaN	NaN
Festuclavine	2018	0	0	0	0	NA	NA	NaN	NaN
Flavipucin	2018	0	0	0	0	NA	NA	NaN	NaN
Flavoglaucin	2018	0	0	0	0	NA	NA	NaN	NaN
Fumagillin	2018	0	0	0	0	NA	NA	NaN	NaN
Fumagillol	2018	0	0	0	0	NA	NA	NaN	NaN
Fumigaclavine	2018	0	0	0	0	NA	NA	NaN	NaN
Fumigaclavine_C	2018	0	0	0	0	NA	NA	NaN	NaN
Fumiquinazolin_A	2018	0	0	0	0	NA	NA	NaN	NaN
Fumiquinazolin_D	2018	0	0	0	0	NA	NA	NaN	NaN
Fumiquinazolin_Derivat	2018	0	0	0	0	NA	NA	NaN	NaN
Fumiquinazolin_F	2018	0	0	0	0	NA	NA	NaN	NaN
Fumitremorgin_C	2018	0	0	0	0	NA	NA	NaN	NaN
Fumonisin_A1	2018	0	0	0	0	NA	NA	NaN	NaN
Fumonisin_A1_Vorstufe	2018	0	0	0	0	NA	NA	NaN	NaN
Fumonisin_A2	2018	0	0	0	0	NA	NA	NaN	NaN
Fumonisin_B1	2018	0	0	0	0	NA	NA	NaN	NaN
Fumonisin_B2	2018	0	0	0	0	NA	NA	NaN	NaN
Fumonisin_B3	2018	0	0	0	0	NA	NA	NaN	NaN
Fumonisin_B4	2018	0	0	0	0	NA	NA	NaN	NaN
Fumonisin_B6	2018	0	0	0	0	NA	NA	NaN	NaN
Fusaproliferin	2018	0	0	0	0	NA	NA	NaN	NaN
Fusapyron	2018	0	0	0	0	NA	NA	NaN	NaN
Fusarin_C	2018	0	0	0	0	NA	NA	NaN	NaN
Fusarinolic_acid	2018	0	0	0	0	NA	NA	NaN	NaN
Geldanamycin	2018	0	0	0	0	NA	NA	NaN	NaN
Gibberellic_acid	2018	0	0	0	0	NA	NA	NaN	NaN
Gibepyron_D	2018	0	0	0	0	NA	NA	NaN	NaN
Gliotoxin	2018	0	0	0	0	NA	NA	NaN	NaN
Glyantrypine	2018	0	0	0	0	NA	NA	NaN	NaN
Griseofulvin	2018	0	0	0	0	NA	NA	NaN	NaN
Griseophenone_B	2018	0	0	0	0	NA	NA	NaN	NaN
Griseophenone_C	2018	0	0	0	0	NA	NA	NaN	NaN
Harzianopyridine	2018	0	0	0	0	NA	NA	NaN	NaN
Heliotrin	2018	0	0	0	0	NA	NA	NaN	NaN
Heliotrin_N_Oxid	2018	0	0	0	0	NA	NA	NaN	NaN
Helvolic_acid	2018	0	0	0	0	NA	NA	NaN	NaN
Helvolinic_acid	2018	0	0	0	0	NA	NA	NaN	NaN
HT_2_Glucoside	2018	0	0	0	0	NA	NA	NaN	NaN
Hydroxycurvularin	2018	0	0	0	0	NA	NA	NaN	NaN
Hydroxysydonic_acid	2018	0	0	0	0	NA	NA	NaN	NaN
Ilicicolin_A	2018	0	0	0	0	NA	NA	NaN	NaN
Ilicicolin_B	2018	0	0	0	0	NA	NA	NaN	NaN
Ilicicolin_E	2018	0	0	0	0	NA	NA	NaN	NaN
Ilicolin_C	2018	0	0	0	0	NA	NA	NaN	NaN
Indicin_Intermedin_Lycopsamin	2018	0	0	0	0	NA	NA	NaN	NaN
Indicin_Intermedin_Lycopsamin_N_Oxid	2018	0	0	0	0	NA	NA	NaN	NaN
Integracin_A	2018	0	0	0	0	NA	NA	NaN	NaN
Integracin_B	2018	0	0	0	0	NA	NA	NaN	NaN
Isofusidienol	2018	0	0	0	0	NA	NA	NaN	NaN
Iso_Rhodoptilometrin	2018	0	0	0	0	NA	NA	NaN	NaN
Jacobin	2018	0	0	0	0	NA	NA	NaN	NaN
Kojic_acid	2018	0	0	0	0	NA	NA	NaN	NaN
Koninginin_E	2018	0	0	0	0	NA	NA	NaN	NaN
Lasiocarpin	2018	0	0	0	0	NA	NA	NaN	NaN
Lasiocarpin_N_Oxid	2018	0	0	0	0	NA	NA	NaN	NaN
Linamarin	2018	0	0	0	0	NA	NA	NaN	NaN
LL_Z_1272e	2018	0	0	0	0	NA	NA	NaN	NaN
Lotaustralin	2018	0	0	0	0	NA	NA	NaN	NaN
Malformin_A	2018	0	0	0	0	NA	NA	NaN	NaN
Malformin_A2	2018	0	0	0	0	NA	NA	NaN	NaN
Malformin_C	2018	0	0	0	0	NA	NA	NaN	NaN
Marcfortine_A	2018	0	0	0	0	NA	NA	NaN	NaN
Marcfortine_B	2018	0	0	0	0	NA	NA	NaN	NaN
Marcfortine_C	2018	0	0	0	0	NA	NA	NaN	NaN
Meleagrin	2018	0	0	0	0	NA	NA	NaN	NaN
Methoxysterigmatocystin	2018	0	0	0	0	NA	NA	NaN	NaN
Methylequisetin	2018	0	0	0	0	NA	NA	NaN	NaN
Methylfunicone	2018	0	0	0	0	NA	NA	NaN	NaN
Methylsulochrin	2018	0	0	0	0	NA	NA	NaN	NaN
Mevinolin	2018	0	0	0	0	NA	NA	NaN	NaN
Monactin	2018	0	0	0	0	NA	NA	NaN	NaN
Monoacetoxyscirpenol	2018	0	0	0	0	NA	NA	NaN	NaN
Monocerin	2018	0	0	0	0	NA	NA	NaN	NaN
Monocrotalin	2018	0	0	0	0	NA	NA	NaN	NaN
Mycophenolic_acid	2018	0	0	0	0	NA	NA	NaN	NaN
Mycophenolic_acid_IV	2018	0	0	0	0	NA	NA	NaN	NaN
Myriocin	2018	0	0	0	0	NA	NA	NaN	NaN
N_Benzoyl_Phenylalanine	2018	0	0	0	0	NA	NA	NaN	NaN
Neoechinulin_A	2018	0	0	0	0	NA	NA	NaN	NaN
Neosolaniol	2018	0	0	0	0	NA	NA	NaN	NaN
Neoxaline	2018	0	0	0	0	NA	NA	NaN	NaN
NG_012	2018	0	0	0	0	NA	NA	NaN	NaN
Nidurufin	2018	0	0	0	0	NA	NA	NaN	NaN
Nigericin	2018	0	0	0	0	NA	NA	NaN	NaN
Nonactin	2018	0	0	0	0	NA	NA	NaN	NaN
Norlichexanthone	2018	0	0	0	0	NA	NA	NaN	NaN
Norsolorinic_acid	2018	0	0	0	0	NA	NA	NaN	NaN
Norverrucosidin	2018	0	0	0	0	NA	NA	NaN	NaN
Ochratoxin_A	2018	0	0	0	0	NA	NA	NaN	NaN
Ochratoxin_alpha	2018	0	0	0	0	NA	NA	NaN	NaN
Ochratoxin_B	2018	0	0	0	0	NA	NA	NaN	NaN
O_Methylsterigmatocystin	2018	0	0	0	0	NA	NA	NaN	NaN
O_Methylviridicatin	2018	0	0	0	0	NA	NA	NaN	NaN
Orsellinic_acid	2018	0	0	0	0	NA	NA	NaN	NaN
Oxaline	2018	0	0	0	0	NA	NA	NaN	NaN
Papyracillic_acid_A	2018	0	0	0	0	NA	NA	NaN	NaN
Paraherquamide_E	2018	0	0	0	0	NA	NA	NaN	NaN
Paspalic_acid	2018	0	0	0	0	NA	NA	NaN	NaN
Patulin	2018	0	0	0	0	NA	NA	NaN	NaN
Paxillin	2018	0	0	0	0	NA	NA	NaN	NaN
Penicillic_acid	2018	0	0	0	0	NA	NA	NaN	NaN
Penicillide	2018	0	0	0	0	NA	NA	NaN	NaN
Penigequinolone_A	2018	0	0	0	0	NA	NA	NaN	NaN
Pestalotin	2018	0	0	0	0	NA	NA	NaN	NaN
Phenopyrrozin	2018	0	0	0	0	NA	NA	NaN	NaN
Phomalactone	2018	0	0	0	0	NA	NA	NaN	NaN
Phomalone	2018	0	0	0	0	NA	NA	NaN	NaN
Phomopsolide_B	2018	0	0	0	0	NA	NA	NaN	NaN
Physcion	2018	0	0	0	0	NA	NA	NaN	NaN
Pinselin	2018	0	0	0	0	NA	NA	NaN	NaN
Porritoxinol	2018	0	0	0	0	NA	NA	NaN	NaN
Prelaptin	2018	0	0	0	0	NA	NA	NaN	NaN
Pseurotin_A	2018	0	0	0	0	NA	NA	NaN	NaN
Puromycin	2018	0	0	0	0	NA	NA	NaN	NaN
Purpactin_A	2018	0	0	0	0	NA	NA	NaN	NaN
Purpuride	2018	0	0	0	0	NA	NA	NaN	NaN
Pyranonigrin	2018	0	0	0	0	NA	NA	NaN	NaN
Pyrenocin_A	2018	0	0	0	0	NA	NA	NaN	NaN
Pyrenophorol	2018	0	0	0	0	NA	NA	NaN	NaN
Pyripyropene_A	2018	0	0	0	0	NA	NA	NaN	NaN
Pyripyropene_D	2018	0	0	0	0	NA	NA	NaN	NaN
Quadrone	2018	0	0	0	0	NA	NA	NaN	NaN
Questiomycin_A	2018	0	0	0	0	NA	NA	NaN	NaN
Quinadoline_A	2018	0	0	0	0	NA	NA	NaN	NaN
Quinolactacin_A	2018	0	0	0	0	NA	NA	NaN	NaN
Radicicol	2018	0	0	0	0	NA	NA	NaN	NaN
Roquefortine_C	2018	0	0	0	0	NA	NA	NaN	NaN
Roquefortine_D	2018	0	0	0	0	NA	NA	NaN	NaN
Rubellin_D	2018	0	0	0	0	NA	NA	NaN	NaN
Rugulosin	2018	0	0	0	0	NA	NA	NaN	NaN
Rugulovasine_A	2018	0	0	0	0	NA	NA	NaN	NaN
Rugulusovin	2018	0	0	0	0	NA	NA	NaN	NaN
Scalusamid_A	2018	0	0	0	0	NA	NA	NaN	NaN
Sclerotioramin	2018	0	0	0	0	NA	NA	NaN	NaN
Secalonic_acid_D	2018	0	0	0	0	NA	NA	NaN	NaN
seco_Sterigmatocystin	2018	0	0	0	0	NA	NA	NaN	NaN
Senecionin_Senecivernin	2018	0	0	0	0	NA	NA	NaN	NaN
Senkirkin	2018	0	0	0	0	NA	NA	NaN	NaN
Siccanin	2018	0	0	0	0	NA	NA	NaN	NaN
Siccanol	2018	0	0	0	0	NA	NA	NaN	NaN
Skyrin	2018	0	0	0	0	NA	NA	NaN	NaN
Sphingofungin_B	2018	0	0	0	0	NA	NA	NaN	NaN
Sphingofungin_D	2018	0	0	0	0	NA	NA	NaN	NaN
Stachybotrylactam	2018	0	0	0	0	NA	NA	NaN	NaN
Staurosporin	2018	0	0	0	0	NA	NA	NaN	NaN
Stemphylperylenol	2018	0	0	0	0	NA	NA	NaN	NaN
Sterigmatocystin	2018	0	0	0	0	NA	NA	NaN	NaN
Sulochrin	2018	0	0	0	0	NA	NA	NaN	NaN
Sydonic_acid	2018	0	0	0	0	NA	NA	NaN	NaN
Sydowinin_A	2018	0	0	0	0	NA	NA	NaN	NaN
T2_Tetraol	2018	0	0	0	0	NA	NA	NaN	NaN
T2_Triol	2018	0	0	0	0	NA	NA	NaN	NaN
Ternatin	2018	0	0	0	0	NA	NA	NaN	NaN
Terphenyllin	2018	0	0	0	0	NA	NA	NaN	NaN
Terrein	2018	0	0	0	0	NA	NA	NaN	NaN
Territrem_B	2018	0	0	0	0	NA	NA	NaN	NaN
Trichodermin	2018	0	0	0	0	NA	NA	NaN	NaN
Trypacidin	2018	0	0	0	0	NA	NA	NaN	NaN
Tryprostatin_A	2018	0	0	0	0	NA	NA	NaN	NaN
Tryptoquivaline_A	2018	0	0	0	0	NA	NA	NaN	NaN
Usnic_acid	2018	0	0	0	0	NA	NA	NaN	NaN
Valinomycin	2018	0	0	0	0	NA	NA	NaN	NaN
Vermistatin	2018	0	0	0	0	NA	NA	NaN	NaN
Verrucofortine	2018	0	0	0	0	NA	NA	NaN	NaN
Verrucosidin	2018	0	0	0	0	NA	NA	NaN	NaN
Verruculotoxin	2018	0	0	0	0	NA	NA	NaN	NaN
Versicolorin_A	2018	0	0	0	0	NA	NA	NaN	NaN
Versicolorin_C	2018	0	0	0	0	NA	NA	NaN	NaN
Violaceic_acid	2018	0	0	0	0	NA	NA	NaN	NaN
Violaceol_I	2018	0	0	0	0	NA	NA	NaN	NaN
Violaceol_II	2018	0	0	0	0	NA	NA	NaN	NaN
Viomellein	2018	0	0	0	0	NA	NA	NaN	NaN
Viridicatin	2018	0	0	0	0	NA	NA	NaN	NaN
Viridicatol	2018	0	0	0	0	NA	NA	NaN	NaN
Xanthomegnin	2018	0	0	0	0	NA	NA	NaN	NaN
Xanthotoxin	2018	0	0	0	0	NA	NA	NaN	NaN
Zearalenone_Sulfate	2018	0	0	0	0	NA	NA	NaN	NaN
Zinndiol	2018	0	0	0	0	NA	NA	NaN	NaN
Zinniol	2018	0	0	0	0	NA	NA	NaN	NaN
Abscisic_acid	2019	0	0	0	0	NA	NA	NaN	NaN
Alternariol	2019	0	0	0	0	NA	NA	NaN	NaN
Ascofuranone	2019	0	0	0	0	NA	NA	NaN	NaN
Chaconin	2019	0	0	0	0	NA	NA	NaN	NaN
Chlamydospordiol	2019	0	0	0	0	NA	NA	NaN	NaN
Cylindrocarpon_A4	2019	0	0	0	0	NA	NA	NaN	NaN
Daidzin	2019	0	0	0	0	NA	NA	NaN	NaN
Flavoglaucin	2019	0	0	0	0	NA	NA	NaN	NaN
Fumonisin_B2	2019	0	0	0	0	NA	NA	NaN	NaN
Fungerin	2019	0	0	0	0	NA	NA	NaN	NaN
Genistein	2019	0	0	0	0	NA	NA	NaN	NaN
Genistin	2019	0	0	0	0	NA	NA	NaN	NaN
Glycitein	2019	0	0	0	0	NA	NA	NaN	NaN
Glycitin	2019	0	0	0	0	NA	NA	NaN	NaN
Ilicicolin_B	2019	0	0	0	0	NA	NA	NaN	NaN
Ilicicolin_C	2019	0	0	0	0	NA	NA	NaN	NaN
Ilicicolin_E	2019	0	0	0	0	NA	NA	NaN	NaN
Ilicicolin_H	2019	0	0	0	0	NA	NA	NaN	NaN
Kojic_acid	2019	0	0	0	0	NA	NA	NaN	NaN
Linamarin	2019	0	0	0	0	NA	NA	NaN	NaN
LL_Z_1272e	2019	0	0	0	0	NA	NA	NaN	NaN
Lotaustralin	2019	0	0	0	0	NA	NA	NaN	NaN
Neoechinulin_A	2019	0	0	0	0	NA	NA	NaN	NaN
Ochratoxin_A	2019	0	0	0	0	NA	NA	NaN	NaN
Ononin	2019	0	0	0	0	NA	NA	NaN	NaN
Questiomycin_A	2019	0	0	0	0	NA	NA	NaN	NaN
Roquefortine_C	2019	0	0	0	0	NA	NA	NaN	NaN
Sissotrine	2019	0	0	0	0	NA	NA	NaN	NaN
Solanin	2019	0	0	0	0	NA	NA	NaN	NaN
Sterigmatocystin	2019	0	0	0	0	NA	NA	NaN	NaN
Tenuazonic_acid	2019	0	0	0	0	NA	NA	NaN	NaN
Tiamulin	2019	0	0	0	0	NA	NA	NaN	NaN
Tylosin	2019	0	0	0	0	NA	NA	NaN	NaN
Xanthotoxin	2019	0	0	0	0	NA	NA	NaN	NaN
Endocrocin	2020	0	0	0	0	NA	NA	NaN	NaN
Monocerin	2020	0	0	0	0	NA	NA	NaN	NaN
X_15_Desoxyoxalicine_B	2021	0	0	0	0	NA	NA	NaN	NaN
X_15_Hydroxyculmoron	2021	0	0	0	0	NA	NA	NaN	NaN
X_16_Ketoaspergillimide	2021	0	0	0	0	NA	NA	NaN	NaN
X_2_Methylmitorubin	2021	0	0	0	0	NA	NA	NaN	NaN
X_3_Hydroxy_HT_2_Toxin	2021	0	0	0	0	NA	NA	NaN	NaN
X_3_Hydroxyterphenyllin	2021	0	0	0	0	NA	NA	NaN	NaN
X_5_Methoxysterigmatocystin	2021	0	0	0	0	NA	NA	NaN	NaN
X_5_Methylmellein	2021	0	0	0	0	NA	NA	NaN	NaN
X_5_O_Methylsulochrin	2021	0	0	0	0	NA	NA	NaN	NaN
X_7_Hydroxykaurenolide	2021	0	0	0	0	NA	NA	NaN	NaN
X_7_Hydroxypestalotin	2021	0	0	0	0	NA	NA	NaN	NaN
X_8_O_Methylaverufin	2021	0	0	0	0	NA	NA	NaN	NaN
X_8_O_Methylavrufin	2021	0	0	0	0	NA	NA	NaN	NaN
AAL_TD_Toxin	2021	0	0	0	0	NA	NA	NaN	NaN
AAL_TE_Toxin	2021	0	0	0	0	NA	NA	NaN	NaN
Acuminatum_C	2021	0	0	0	0	NA	NA	NaN	NaN
Aflatoxicol	2021	0	0	0	0	NA	NA	NaN	NaN
Aflatoxin_B1	2021	0	0	0	0	NA	NA	NaN	NaN
Aflatoxin_B2	2021	0	0	0	0	NA	NA	NaN	NaN
Aflatoxin_G1	2021	0	0	0	0	NA	NA	NaN	NaN
Aflatoxin_G2	2021	0	0	0	0	NA	NA	NaN	NaN
Aflatoxin_M1	2021	0	0	0	0	NA	NA	NaN	NaN
Aflatoxin_P1	2021	0	0	0	0	NA	NA	NaN	NaN
Aflatrem	2021	0	0	0	0	NA	NA	NaN	NaN
Agistatin_D	2021	0	0	0	0	NA	NA	NaN	NaN
Alamethicin	2021	0	0	0	0	NA	NA	NaN	NaN
Alteichin	2021	0	0	0	0	NA	NA	NaN	NaN
Altenuene	2021	0	0	0	0	NA	NA	NaN	NaN
Altenusin	2021	0	0	0	0	NA	NA	NaN	NaN
Alternarian_acid	2021	0	0	0	0	NA	NA	NaN	NaN
Altersolanol	2021	0	0	0	0	NA	NA	NaN	NaN
Amauromine	2021	0	0	0	0	NA	NA	NaN	NaN
Amoxycillin	2021	0	0	0	0	NA	NA	NaN	NaN
Amygdalin	2021	0	0	0	0	NA	NA	NaN	NaN
Anacin	2021	0	0	0	0	NA	NA	NaN	NaN
Andrastin_B	2021	0	0	0	0	NA	NA	NaN	NaN
Andrastin_C	2021	0	0	0	0	NA	NA	NaN	NaN
Andrastin_D	2021	0	0	0	0	NA	NA	NaN	NaN
Andrastin_Derivative	2021	0	0	0	0	NA	NA	NaN	NaN
Anhydrofulvic_acid	2021	0	0	0	0	NA	NA	NaN	NaN
Anisodamine	2021	0	0	0	0	NA	NA	NaN	NaN
Anisomycin	2021	0	0	0	0	NA	NA	NaN	NaN
Antibiotic_F_1849_A	2021	0	0	0	0	NA	NA	NaN	NaN
Antibiotic_PF_1052	2021	0	0	0	0	NA	NA	NaN	NaN
Apicidin_C	2021	0	0	0	0	NA	NA	NaN	NaN
Aristolochic_acid_A	2021	0	0	0	0	NA	NA	NaN	NaN
Asparason_A	2021	0	0	0	0	NA	NA	NaN	NaN
Aspercolorin	2021	0	0	0	0	NA	NA	NaN	NaN
Asperflavine	2021	0	0	0	0	NA	NA	NaN	NaN
Asperfuran	2021	0	0	0	0	NA	NA	NaN	NaN
Aspergamid_A	2021	0	0	0	0	NA	NA	NaN	NaN
Aspergillimide	2021	0	0	0	0	NA	NA	NaN	NaN
Asperlactone	2021	0	0	0	0	NA	NA	NaN	NaN
Asperloxine_A	2021	0	0	0	0	NA	NA	NaN	NaN
Aspermytin_A	2021	0	0	0	0	NA	NA	NaN	NaN
Aspernigrin	2021	0	0	0	0	NA	NA	NaN	NaN
Aspinolid_B	2021	0	0	0	0	NA	NA	NaN	NaN
Aspochracin	2021	0	0	0	0	NA	NA	NaN	NaN
Aspochracin_A	2021	0	0	0	0	NA	NA	NaN	NaN
Aspterric_acid	2021	0	0	0	0	NA	NA	NaN	NaN
Aspulvinone_E	2021	0	0	0	0	NA	NA	NaN	NaN
Aspulvinone_O	2021	0	0	0	0	NA	NA	NaN	NaN
Aspyrone	2021	0	0	0	0	NA	NA	NaN	NaN
Asterric_acid	2021	0	0	0	0	NA	NA	NaN	NaN
Asterriquinonedimethylether	2021	0	0	0	0	NA	NA	NaN	NaN
Aszonapyrone_A	2021	0	0	0	0	NA	NA	NaN	NaN
Atpenin_A5	2021	0	0	0	0	NA	NA	NaN	NaN
Atropine	2021	0	0	0	0	NA	NA	NaN	NaN
Atroventinmethylether	2021	0	0	0	0	NA	NA	NaN	NaN
Aurantiamin_A	2021	0	0	0	0	NA	NA	NaN	NaN
Aurantine	2021	0	0	0	0	NA	NA	NaN	NaN
Aurantioclavin	2021	0	0	0	0	NA	NA	NaN	NaN
Aurasperon_B	2021	0	0	0	0	NA	NA	NaN	NaN
Aurasperon_C	2021	0	0	0	0	NA	NA	NaN	NaN
Aurasperon_G	2021	0	0	0	0	NA	NA	NaN	NaN
Austdiol	2021	0	0	0	0	NA	NA	NaN	NaN
Austinol	2021	0	0	0	0	NA	NA	NaN	NaN
Averantin	2021	0	0	0	0	NA	NA	NaN	NaN
Averantinmethylether	2021	0	0	0	0	NA	NA	NaN	NaN
Averufanin	2021	0	0	0	0	NA	NA	NaN	NaN
Averufin	2021	0	0	0	0	NA	NA	NaN	NaN
Bacitracin	2021	0	0	0	0	NA	NA	NaN	NaN
Bafilomycin_A1	2021	0	0	0	0	NA	NA	NaN	NaN
Banksialactone_A	2021	0	0	0	0	NA	NA	NaN	NaN
Barceloneic_acid	2021	0	0	0	0	NA	NA	NaN	NaN
Bassianolide	2021	0	0	0	0	NA	NA	NaN	NaN
Berkedrimane_B	2021	0	0	0	0	NA	NA	NaN	NaN
Berkeleylactone_E	2021	0	0	0	0	NA	NA	NaN	NaN
Biochanin	2021	0	0	0	0	NA	NA	NaN	NaN
Bis_methylthio_gliotoxin	2021	0	0	0	0	NA	NA	NaN	NaN
BisdethioMTG	2021	0	0	0	0	NA	NA	NaN	NaN
Brasiliamide_A	2021	0	0	0	0	NA	NA	NaN	NaN
Brefeldin_A	2021	0	0	0	0	NA	NA	NaN	NaN
Brevicompanine_B	2021	0	0	0	0	NA	NA	NaN	NaN
Butyrolactone_I	2021	0	0	0	0	NA	NA	NaN	NaN
Byssochlamic_acid	2021	0	0	0	0	NA	NA	NaN	NaN
Calonectrin	2021	0	0	0	0	NA	NA	NaN	NaN
Calyxanthone	2021	0	0	0	0	NA	NA	NaN	NaN
Carviolin	2021	0	0	0	0	NA	NA	NaN	NaN
Cephalochromin	2021	0	0	0	0	NA	NA	NaN	NaN
Cercosporamide	2021	0	0	0	0	NA	NA	NaN	NaN
Cercosporin	2021	0	0	0	0	NA	NA	NaN	NaN
Cereulide	2021	0	0	0	0	NA	NA	NaN	NaN
Chaetoglobosin_A	2021	0	0	0	0	NA	NA	NaN	NaN
Chaetoglobosin_F	2021	0	0	0	0	NA	NA	NaN	NaN
Chaetominine	2021	0	0	0	0	NA	NA	NaN	NaN
Chaetoviridin_A	2021	0	0	0	0	NA	NA	NaN	NaN
Chevalone_B	2021	0	0	0	0	NA	NA	NaN	NaN
Chevalone_C	2021	0	0	0	0	NA	NA	NaN	NaN
Chevalone_E	2021	0	0	0	0	NA	NA	NaN	NaN
Chloramphenicol	2021	0	0	0	0	NA	NA	NaN	NaN
Chlorocitreorosein	2021	0	0	0	0	NA	NA	NaN	NaN
Chloronectrin	2021	0	0	0	0	NA	NA	NaN	NaN
Chlortetracyclin	2021	0	0	0	0	NA	NA	NaN	NaN
Chrodrimanin	2021	0	0	0	0	NA	NA	NaN	NaN
Chrysophanol	2021	0	0	0	0	NA	NA	NaN	NaN
Citreohybriddione	2021	0	0	0	0	NA	NA	NaN	NaN
Citreoindole	2021	0	0	0	0	NA	NA	NaN	NaN
Citreoviridin	2021	0	0	0	0	NA	NA	NaN	NaN
Citreoviridin_C	2021	0	0	0	0	NA	NA	NaN	NaN
Citrinin	2021	0	0	0	0	NA	NA	NaN	NaN
Clonostachydiol	2021	0	0	0	0	NA	NA	NaN	NaN
Cochlioquinone_A	2021	0	0	0	0	NA	NA	NaN	NaN
Colchicin	2021	0	0	0	0	NA	NA	NaN	NaN
Communesin_B	2021	0	0	0	0	NA	NA	NaN	NaN
Cordycepin	2021	0	0	0	0	NA	NA	NaN	NaN
Coumestrol	2021	0	0	0	0	NA	NA	NaN	NaN
Cucurbitacin_E	2021	0	0	0	0	NA	NA	NaN	NaN
Curvulin	2021	0	0	0	0	NA	NA	NaN	NaN
Cyclo_l_Ala_L_Pro_	2021	0	0	0	0	NA	NA	NaN	NaN
cyclo_L_Leu_L_Pro_	2021	0	0	0	0	NA	NA	NaN	NaN
Cycloaspeptide_A	2021	0	0	0	0	NA	NA	NaN	NaN
Cycloechinulin	2021	0	0	0	0	NA	NA	NaN	NaN
Cycloheximide	2021	0	0	0	0	NA	NA	NaN	NaN
Cyclopenin	2021	0	0	0	0	NA	NA	NaN	NaN
Cyclopenol	2021	0	0	0	0	NA	NA	NaN	NaN
Cyclopeptine	2021	0	0	0	0	NA	NA	NaN	NaN
Cyclopiazonic_acid	2021	0	0	0	0	NA	NA	NaN	NaN
Cyclosporin_A	2021	0	0	0	0	NA	NA	NaN	NaN
Cyclosporin_H	2021	0	0	0	0	NA	NA	NaN	NaN
Cylindrocarpon_A4	2021	0	0	0	0	NA	NA	NaN	NaN
Cylindrol_B	2021	0	0	0	0	NA	NA	NaN	NaN
Cytochalasin_C	2021	0	0	0	0	NA	NA	NaN	NaN
Cytochalasin_D	2021	0	0	0	0	NA	NA	NaN	NaN
Cytochalasin_H	2021	0	0	0	0	NA	NA	NaN	NaN
Cytochalasin_J	2021	0	0	0	0	NA	NA	NaN	NaN
Daidzein	2021	0	0	0	0	NA	NA	NaN	NaN
Daidzin	2021	0	0	0	0	NA	NA	NaN	NaN
Deacetylneosolaniol	2021	0	0	0	0	NA	NA	NaN	NaN
Decalonectrin	2021	0	0	0	0	NA	NA	NaN	NaN
Dechlorogriseofulvin	2021	0	0	0	0	NA	NA	NaN	NaN
Dechloronornidulin	2021	0	0	0	0	NA	NA	NaN	NaN
Dehydroaustinol	2021	0	0	0	0	NA	NA	NaN	NaN
Dehydrocyclopeptine	2021	0	0	0	0	NA	NA	NaN	NaN
Dehydrogriseofulvin	2021	0	0	0	0	NA	NA	NaN	NaN
Demethylsulochrin	2021	0	0	0	0	NA	NA	NaN	NaN
Deoxybrevianamid_E	2021	0	0	0	0	NA	NA	NaN	NaN
Deoxyfusapyron	2021	0	0	0	0	NA	NA	NaN	NaN
Deoxynortryptoquivalin	2021	0	0	0	0	NA	NA	NaN	NaN
Deoxytryptoquivaline_A	2021	0	0	0	0	NA	NA	NaN	NaN
Desoxypaxillin	2021	0	0	0	0	NA	NA	NaN	NaN
Desoxyverrucosidin	2021	0	0	0	0	NA	NA	NaN	NaN
Destruxin_A	2021	0	0	0	0	NA	NA	NaN	NaN
Destruxin_B	2021	0	0	0	0	NA	NA	NaN	NaN
Destruxin_CHL	2021	0	0	0	0	NA	NA	NaN	NaN
Destruxin_D	2021	0	0	0	0	NA	NA	NaN	NaN
Destruxin_Ed_Derivat	2021	0	0	0	0	NA	NA	NaN	NaN
Dethiosecoemestrin	2021	0	0	0	0	NA	NA	NaN	NaN
Diacetyldeoxynivalenol	2021	0	0	0	0	NA	NA	NaN	NaN
Dichlordiaportin	2021	0	0	0	0	NA	NA	NaN	NaN
Dihydrocitrinone	2021	0	0	0	0	NA	NA	NaN	NaN
Dihydrocompactin	2021	0	0	0	0	NA	NA	NaN	NaN
Dihydroergosine	2021	0	0	0	0	NA	NA	NaN	NaN
Dihydroergotamine	2021	0	0	0	0	NA	NA	NaN	NaN
Dihydrogriseofulvin	2021	0	0	0	0	NA	NA	NaN	NaN
Dihydroinfectopyron	2021	0	0	0	0	NA	NA	NaN	NaN
Dihydrolysergol	2021	0	0	0	0	NA	NA	NaN	NaN
Dihydrosterigmatocystin	2021	0	0	0	0	NA	NA	NaN	NaN
Dihydrotrichotetronine	2021	0	0	0	0	NA	NA	NaN	NaN
Dihydroxycalonectrin	2021	0	0	0	0	NA	NA	NaN	NaN
Dihydroxymellein	2021	0	0	0	0	NA	NA	NaN	NaN
DihydroxyZONMethylether	2021	0	0	0	0	NA	NA	NaN	NaN
Dinactin	2021	0	0	0	0	NA	NA	NaN	NaN
Diplodiatoxin	2021	0	0	0	0	NA	NA	NaN	NaN
Doxycyclin	2021	0	0	0	0	NA	NA	NaN	NaN
Duclauxin	2021	0	0	0	0	NA	NA	NaN	NaN
Echimidin	2021	0	0	0	0	NA	NA	NaN	NaN
Emericellamide_A	2021	0	0	0	0	NA	NA	NaN	NaN
Emericellamide_C	2021	0	0	0	0	NA	NA	NaN	NaN
Emericellamide_E	2021	0	0	0	0	NA	NA	NaN	NaN
Emestrin	2021	0	0	0	0	NA	NA	NaN	NaN
Emindole_SA	2021	0	0	0	0	NA	NA	NaN	NaN
Enniatin_B3	2021	0	0	0	0	NA	NA	NaN	NaN
Epoxyagroclavin	2021	0	0	0	0	NA	NA	NaN	NaN
Epoxycytochalasin_C	2021	0	0	0	0	NA	NA	NaN	NaN
Eremofortin_A	2021	0	0	0	0	NA	NA	NaN	NaN
Eremofortin_B	2021	0	0	0	0	NA	NA	NaN	NaN
Ergovalin	2021	0	0	0	0	NA	NA	NaN	NaN
Erucifolin_N_Oxid	2021	0	0	0	0	NA	NA	NaN	NaN
Europin	2021	0	0	0	0	NA	NA	NaN	NaN
Europin_N_Oxid	2021	0	0	0	0	NA	NA	NaN	NaN
F01_1358_A	2021	0	0	0	0	NA	NA	NaN	NaN
FB1_Methylester	2021	0	0	0	0	NA	NA	NaN	NaN
Festuclavine	2021	0	0	0	0	NA	NA	NaN	NaN
Flavipucin	2021	0	0	0	0	NA	NA	NaN	NaN
Fonsecin	2021	0	0	0	0	NA	NA	NaN	NaN
Formonetin	2021	0	0	0	0	NA	NA	NaN	NaN
FS_4	2021	0	0	0	0	NA	NA	NaN	NaN
Fulvic_acid	2021	0	0	0	0	NA	NA	NaN	NaN
Fumagillin	2021	0	0	0	0	NA	NA	NaN	NaN
Fumagillol	2021	0	0	0	0	NA	NA	NaN	NaN
Fumifungin	2021	0	0	0	0	NA	NA	NaN	NaN
Fumigaclavine_C	2021	0	0	0	0	NA	NA	NaN	NaN
Fumiquinazolin_A	2021	0	0	0	0	NA	NA	NaN	NaN
Fumiquinazolin_D	2021	0	0	0	0	NA	NA	NaN	NaN
Fumiquinazolin_Derivat	2021	0	0	0	0	NA	NA	NaN	NaN
Fumiquinazolin_F	2021	0	0	0	0	NA	NA	NaN	NaN
Fumitremorgin_B	2021	0	0	0	0	NA	NA	NaN	NaN
Fumitremorgin_C	2021	0	0	0	0	NA	NA	NaN	NaN
Fumonisin_A1	2021	0	0	0	0	NA	NA	NaN	NaN
Fumonisin_A1_Vorstufe	2021	0	0	0	0	NA	NA	NaN	NaN
Fumonisin_A2	2021	0	0	0	0	NA	NA	NaN	NaN
Fumonisin_B2	2021	0	0	0	0	NA	NA	NaN	NaN
Fumonisin_B3	2021	0	0	0	0	NA	NA	NaN	NaN
Fumonisin_B4	2021	0	0	0	0	NA	NA	NaN	NaN
Fumonisin_B6	2021	0	0	0	0	NA	NA	NaN	NaN
Fusaproliferin	2021	0	0	0	0	NA	NA	NaN	NaN
Fusapyron	2021	0	0	0	0	NA	NA	NaN	NaN
Fusarenon_X	2021	0	0	0	0	NA	NA	NaN	NaN
Fusarinolic_acid	2021	0	0	0	0	NA	NA	NaN	NaN
Fusarisetin_A	2021	0	0	0	0	NA	NA	NaN	NaN
Fuscofusarin	2021	0	0	0	0	NA	NA	NaN	NaN
Geldanamycin	2021	0	0	0	0	NA	NA	NaN	NaN
Genistein	2021	0	0	0	0	NA	NA	NaN	NaN
Geodin	2021	0	0	0	0	NA	NA	NaN	NaN
Gibberellic_acid	2021	0	0	0	0	NA	NA	NaN	NaN
Gibberellin_A12	2021	0	0	0	0	NA	NA	NaN	NaN
Gibberellin_A14	2021	0	0	0	0	NA	NA	NaN	NaN
Gibepyron_D	2021	0	0	0	0	NA	NA	NaN	NaN
Gliotoxin	2021	0	0	0	0	NA	NA	NaN	NaN
Glisoprenin_D	2021	0	0	0	0	NA	NA	NaN	NaN
Glyantrypine	2021	0	0	0	0	NA	NA	NaN	NaN
Glycitein	2021	0	0	0	0	NA	NA	NaN	NaN
Glycitin	2021	0	0	0	0	NA	NA	NaN	NaN
Griseofulvin	2021	0	0	0	0	NA	NA	NaN	NaN
Griseophenone_B	2021	0	0	0	0	NA	NA	NaN	NaN
Griseophenone_C	2021	0	0	0	0	NA	NA	NaN	NaN
Harzianopyridine	2021	0	0	0	0	NA	NA	NaN	NaN
Harzianum_A	2021	0	0	0	0	NA	NA	NaN	NaN
Heliotrin	2021	0	0	0	0	NA	NA	NaN	NaN
Heliotrin_N_Oxid	2021	0	0	0	0	NA	NA	NaN	NaN
Helvolic_acid	2021	0	0	0	0	NA	NA	NaN	NaN
Helvolinic_acid	2021	0	0	0	0	NA	NA	NaN	NaN
Heptelidic_acid	2021	0	0	0	0	NA	NA	NaN	NaN
Herquline_A	2021	0	0	0	0	NA	NA	NaN	NaN
Hirsutide	2021	0	0	0	0	NA	NA	NaN	NaN
Hydroxyandrastin_A	2021	0	0	0	0	NA	NA	NaN	NaN
Hydroxyandrastin_C	2021	0	0	0	0	NA	NA	NaN	NaN
Hydroxycurvularin	2021	0	0	0	0	NA	NA	NaN	NaN
Hydroxypaspaline	2021	0	0	0	0	NA	NA	NaN	NaN
Hydroxysydonic_acid	2021	0	0	0	0	NA	NA	NaN	NaN
Hyoscin	2021	0	0	0	0	NA	NA	NaN	NaN
Ilicicolin_A	2021	0	0	0	0	NA	NA	NaN	NaN
Ilicicolin_B	2021	0	0	0	0	NA	NA	NaN	NaN
Ilicicolin_E	2021	0	0	0	0	NA	NA	NaN	NaN
Ilicicolin_F	2021	0	0	0	0	NA	NA	NaN	NaN
Indicin_Intermedin_Lycopsamin	2021	0	0	0	0	NA	NA	NaN	NaN
Indicin_Intermedin_Lycopsamin_N_Oxid	2021	0	0	0	0	NA	NA	NaN	NaN
Integracin_A	2021	0	0	0	0	NA	NA	NaN	NaN
Integracin_B	2021	0	0	0	0	NA	NA	NaN	NaN
Isofusidienol	2021	0	0	0	0	NA	NA	NaN	NaN
Iso_Rhodoptilometrin	2021	0	0	0	0	NA	NA	NaN	NaN
Isosulochrin	2021	0	0	0	0	NA	NA	NaN	NaN
Jacobin	2021	0	0	0	0	NA	NA	NaN	NaN
Jacobin_N_Oxid	2021	0	0	0	0	NA	NA	NaN	NaN
Josamycin	2021	0	0	0	0	NA	NA	NaN	NaN
K_76_Derivative_4	2021	0	0	0	0	NA	NA	NaN	NaN
Kipukasin_B	2021	0	0	0	0	NA	NA	NaN	NaN
KO_143	2021	0	0	0	0	NA	NA	NaN	NaN
Kojic_acid	2021	0	0	0	0	NA	NA	NaN	NaN
Koninginin_D	2021	0	0	0	0	NA	NA	NaN	NaN
Koninginin_E	2021	0	0	0	0	NA	NA	NaN	NaN
Kotanin_A	2021	0	0	0	0	NA	NA	NaN	NaN
Lasiocarpin	2021	0	0	0	0	NA	NA	NaN	NaN
Lasiocarpin_N_Oxid	2021	0	0	0	0	NA	NA	NaN	NaN
Lincomycin	2021	0	0	0	0	NA	NA	NaN	NaN
LL_Z_1272e	2021	0	0	0	0	NA	NA	NaN	NaN
LL_Z_1640_4	2021	0	0	0	0	NA	NA	NaN	NaN
Lolitrem_B	2021	0	0	0	0	NA	NA	NaN	NaN
Lolitrem_N	2021	0	0	0	0	NA	NA	NaN	NaN
Macrosporin	2021	0	0	0	0	NA	NA	NaN	NaN
Malformin_A	2021	0	0	0	0	NA	NA	NaN	NaN
Malformin_A2	2021	0	0	0	0	NA	NA	NaN	NaN
Malformin_C	2021	0	0	0	0	NA	NA	NaN	NaN
Marcfortine_A	2021	0	0	0	0	NA	NA	NaN	NaN
Marcfortine_B	2021	0	0	0	0	NA	NA	NaN	NaN
Marcfortine_C	2021	0	0	0	0	NA	NA	NaN	NaN
Meleagrin	2021	0	0	0	0	NA	NA	NaN	NaN
MER_NF5003E	2021	0	0	0	0	NA	NA	NaN	NaN
Methoxysterigmatocystin	2021	0	0	0	0	NA	NA	NaN	NaN
Methylfunicone	2021	0	0	0	0	NA	NA	NaN	NaN
Methylorsellinic_acid	2021	0	0	0	0	NA	NA	NaN	NaN
Methylsulochrin	2021	0	0	0	0	NA	NA	NaN	NaN
Mevinolin	2021	0	0	0	0	NA	NA	NaN	NaN
Mollicellin_D	2021	0	0	0	0	NA	NA	NaN	NaN
Monocrotalin	2021	0	0	0	0	NA	NA	NaN	NaN
Monocrotalin_N_Oxid	2021	0	0	0	0	NA	NA	NaN	NaN
Myriocin	2021	0	0	0	0	NA	NA	NaN	NaN
N_Acetyl_HFB1	2021	0	0	0	0	NA	NA	NaN	NaN
Neocyclocitrinol	2021	0	0	0	0	NA	NA	NaN	NaN
Neoechinulin_D	2021	0	0	0	0	NA	NA	NaN	NaN
Neoxaline	2021	0	0	0	0	NA	NA	NaN	NaN
NG_012	2021	0	0	0	0	NA	NA	NaN	NaN
Nidulin	2021	0	0	0	0	NA	NA	NaN	NaN
Nidurufin	2021	0	0	0	0	NA	NA	NaN	NaN
Nigericin	2021	0	0	0	0	NA	NA	NaN	NaN
Nigragillin	2021	0	0	0	0	NA	NA	NaN	NaN
Nonactin	2021	0	0	0	0	NA	NA	NaN	NaN
Norcitreoviridin	2021	0	0	0	0	NA	NA	NaN	NaN
Norlichexanthone	2021	0	0	0	0	NA	NA	NaN	NaN
Nornidulin	2021	0	0	0	0	NA	NA	NaN	NaN
Norsolorinic_acid	2021	0	0	0	0	NA	NA	NaN	NaN
Norverrucosidin	2021	0	0	0	0	NA	NA	NaN	NaN
Notoamide_Derivative	2021	0	0	0	0	NA	NA	NaN	NaN
NP_19199	2021	0	0	0	0	NA	NA	NaN	NaN
NP12269	2021	0	0	0	0	NA	NA	NaN	NaN
NT_2_Toxin	2021	0	0	0	0	NA	NA	NaN	NaN
Ochratoxin_A	2021	0	0	0	0	NA	NA	NaN	NaN
Ochratoxin_alpha	2021	0	0	0	0	NA	NA	NaN	NaN
Ochratoxin_B	2021	0	0	0	0	NA	NA	NaN	NaN
Ochratoxin_C	2021	0	0	0	0	NA	NA	NaN	NaN
Okaramine_B	2021	0	0	0	0	NA	NA	NaN	NaN
O_Methylsterigmatocystin	2021	0	0	0	0	NA	NA	NaN	NaN
O_Methylviridicatin	2021	0	0	0	0	NA	NA	NaN	NaN
Ononin	2021	0	0	0	0	NA	NA	NaN	NaN
Orsellinic_acid	2021	0	0	0	0	NA	NA	NaN	NaN
Oxaline	2021	0	0	0	0	NA	NA	NaN	NaN
Oxyskyrin	2021	0	0	0	0	NA	NA	NaN	NaN
Oxytetracyclin	2021	0	0	0	0	NA	NA	NaN	NaN
Papyracillic_acid_A	2021	0	0	0	0	NA	NA	NaN	NaN
Paraherquamide_E	2021	0	0	0	0	NA	NA	NaN	NaN
Paspalic_acid	2021	0	0	0	0	NA	NA	NaN	NaN
Paspalin	2021	0	0	0	0	NA	NA	NaN	NaN
Paspalitrem_A	2021	0	0	0	0	NA	NA	NaN	NaN
Patulin	2021	0	0	0	0	NA	NA	NaN	NaN
Paxillin	2021	0	0	0	0	NA	NA	NaN	NaN
Penicillic_acid	2021	0	0	0	0	NA	NA	NaN	NaN
Penicillide	2021	0	0	0	0	NA	NA	NaN	NaN
Penicillin_G	2021	0	0	0	0	NA	NA	NaN	NaN
Penicillin_V	2021	0	0	0	0	NA	NA	NaN	NaN
Penicinoline	2021	0	0	0	0	NA	NA	NaN	NaN
Penicolinate	2021	0	0	0	0	NA	NA	NaN	NaN
Penigequinolone_A	2021	0	0	0	0	NA	NA	NaN	NaN
Penitrem_A	2021	0	0	0	0	NA	NA	NaN	NaN
Pentoxyfylline	2021	0	0	0	0	NA	NA	NaN	NaN
Pestalone	2021	0	0	0	0	NA	NA	NaN	NaN
Pestalotin	2021	0	0	0	0	NA	NA	NaN	NaN
PF_1163A	2021	0	0	0	0	NA	NA	NaN	NaN
Phenopyrrozin	2021	0	0	0	0	NA	NA	NaN	NaN
Phomalactone	2021	0	0	0	0	NA	NA	NaN	NaN
Phomopsolide_B	2021	0	0	0	0	NA	NA	NaN	NaN
Pinselin	2021	0	0	0	0	NA	NA	NaN	NaN
Porritoxinol	2021	0	0	0	0	NA	NA	NaN	NaN
Prehelminthosporol	2021	0	0	0	0	NA	NA	NaN	NaN
Prehelminthosporollacton	2021	0	0	0	0	NA	NA	NaN	NaN
Prelaptin	2021	0	0	0	0	NA	NA	NaN	NaN
Preussin	2021	0	0	0	0	NA	NA	NaN	NaN
Pseurotin_A	2021	0	0	0	0	NA	NA	NaN	NaN
Puberulin_A	2021	0	0	0	0	NA	NA	NaN	NaN
Puromycin	2021	0	0	0	0	NA	NA	NaN	NaN
Purpactin_A	2021	0	0	0	0	NA	NA	NaN	NaN
Purpuride	2021	0	0	0	0	NA	NA	NaN	NaN
Pyranonigrin	2021	0	0	0	0	NA	NA	NaN	NaN
Pyrenophorol	2021	0	0	0	0	NA	NA	NaN	NaN
Pyripyropene_A	2021	0	0	0	0	NA	NA	NaN	NaN
Pyripyropene_D	2021	0	0	0	0	NA	NA	NaN	NaN
Pyrophen	2021	0	0	0	0	NA	NA	NaN	NaN
Quadrone	2021	0	0	0	0	NA	NA	NaN	NaN
Questiomycin_Derivat	2021	0	0	0	0	NA	NA	NaN	NaN
Quinadoline_A	2021	0	0	0	0	NA	NA	NaN	NaN
Quinolactacin_B	2021	0	0	0	0	NA	NA	NaN	NaN
Quinolone_A	2021	0	0	0	0	NA	NA	NaN	NaN
Radicicol	2021	0	0	0	0	NA	NA	NaN	NaN
Radiclonic_acid	2021	0	0	0	0	NA	NA	NaN	NaN
Rasfonin	2021	0	0	0	0	NA	NA	NaN	NaN
Roquefortine_C	2021	0	0	0	0	NA	NA	NaN	NaN
Roquefortine_D	2021	0	0	0	0	NA	NA	NaN	NaN
Roridin_A	2021	0	0	0	0	NA	NA	NaN	NaN
Rosellichalasin	2021	0	0	0	0	NA	NA	NaN	NaN
Rubellin_D	2021	0	0	0	0	NA	NA	NaN	NaN
Rubrofusarin	2021	0	0	0	0	NA	NA	NaN	NaN
Rugulosin	2021	0	0	0	0	NA	NA	NaN	NaN
Rugulovasine_A	2021	0	0	0	0	NA	NA	NaN	NaN
Sambucinol	2021	0	0	0	0	NA	NA	NaN	NaN
Sambutoxin	2021	0	0	0	0	NA	NA	NaN	NaN
Sartorypyron	2021	0	0	0	0	NA	NA	NaN	NaN
Scalusamid_A	2021	0	0	0	0	NA	NA	NaN	NaN
Scirpentriol	2021	0	0	0	0	NA	NA	NaN	NaN
Sclerotigenin	2021	0	0	0	0	NA	NA	NaN	NaN
Sclerotinin_A	2021	0	0	0	0	NA	NA	NaN	NaN
Sclerotioramin	2021	0	0	0	0	NA	NA	NaN	NaN
Sclerotiorin	2021	0	0	0	0	NA	NA	NaN	NaN
Secalonic_acid_B	2021	0	0	0	0	NA	NA	NaN	NaN
Secalonic_acid_F	2021	0	0	0	0	NA	NA	NaN	NaN
seco_Sterigmatocystin	2021	0	0	0	0	NA	NA	NaN	NaN
semi_Vioxanthin	2021	0	0	0	0	NA	NA	NaN	NaN
Senecionin_Senecivernin_N_Oxid	2021	0	0	0	0	NA	NA	NaN	NaN
Senkirkin	2021	0	0	0	0	NA	NA	NaN	NaN
Setusosin	2021	0	0	0	0	NA	NA	NaN	NaN
Siccanin	2021	0	0	0	0	NA	NA	NaN	NaN
Sissotrine	2021	0	0	0	0	NA	NA	NaN	NaN
Skyrin	2021	0	0	0	0	NA	NA	NaN	NaN
Solanin	2021	0	0	0	0	NA	NA	NaN	NaN
Sphingofungin_B	2021	0	0	0	0	NA	NA	NaN	NaN
Sphingofungin_D	2021	0	0	0	0	NA	NA	NaN	NaN
Sporogen_AO_I	2021	0	0	0	0	NA	NA	NaN	NaN
Stachybotryamide	2021	0	0	0	0	NA	NA	NaN	NaN
Stachybotrylactam	2021	0	0	0	0	NA	NA	NaN	NaN
Stachybotrysin_B	2021	0	0	0	0	NA	NA	NaN	NaN
Staurosporin	2021	0	0	0	0	NA	NA	NaN	NaN
Stemphylperylenol	2021	0	0	0	0	NA	NA	NaN	NaN
Sterigmatocystin	2021	0	0	0	0	NA	NA	NaN	NaN
Sulochrin	2021	0	0	0	0	NA	NA	NaN	NaN
Surfactin_A	2021	0	0	0	0	NA	NA	NaN	NaN
Surfactin_B	2021	0	0	0	0	NA	NA	NaN	NaN
Sydonic_acid	2021	0	0	0	0	NA	NA	NaN	NaN
Sydonol	2021	0	0	0	0	NA	NA	NaN	NaN
Sydowinin_A	2021	0	0	0	0	NA	NA	NaN	NaN
Sydowinin_B	2021	0	0	0	0	NA	NA	NaN	NaN
T_2_Glucoside	2021	0	0	0	0	NA	NA	NaN	NaN
T2_Triol	2021	0	0	0	0	NA	NA	NaN	NaN
Tenellin	2021	0	0	0	0	NA	NA	NaN	NaN
Tensidol_B	2021	0	0	0	0	NA	NA	NaN	NaN
Ternatin	2021	0	0	0	0	NA	NA	NaN	NaN
Terphenyllin	2021	0	0	0	0	NA	NA	NaN	NaN
Terrecyclic_acid	2021	0	0	0	0	NA	NA	NaN	NaN
Terrein	2021	0	0	0	0	NA	NA	NaN	NaN
Territrem_B	2021	0	0	0	0	NA	NA	NaN	NaN
Tetracycline	2021	0	0	0	0	NA	NA	NaN	NaN
Tetrahydrobostrycin	2021	0	0	0	0	NA	NA	NaN	NaN
Thailandolide_B	2021	0	0	0	0	NA	NA	NaN	NaN
Thaxtomin_A	2021	0	0	0	0	NA	NA	NaN	NaN
Thielavin_B	2021	0	0	0	0	NA	NA	NaN	NaN
Tiamulin	2021	0	0	0	0	NA	NA	NaN	NaN
Toxoflavin	2021	0	0	0	0	NA	NA	NaN	NaN
Triacetoxyscirpenol	2021	0	0	0	0	NA	NA	NaN	NaN
Trichodermamide_C	2021	0	0	0	0	NA	NA	NaN	NaN
Trichodermin	2021	0	0	0	0	NA	NA	NaN	NaN
Trichodimerol	2021	0	0	0	0	NA	NA	NaN	NaN
Trichotetronine	2021	0	0	0	0	NA	NA	NaN	NaN
Trichothecolone	2021	0	0	0	0	NA	NA	NaN	NaN
Trypacidin	2021	0	0	0	0	NA	NA	NaN	NaN
Tryprostatin_A	2021	0	0	0	0	NA	NA	NaN	NaN
Tryprostatin_B	2021	0	0	0	0	NA	NA	NaN	NaN
Tryptoquialanine_Derivat	2021	0	0	0	0	NA	NA	NaN	NaN
Tryptoquivaline_A	2021	0	0	0	0	NA	NA	NaN	NaN
Tryptoquivaline_F	2021	0	0	0	0	NA	NA	NaN	NaN
Tylosin	2021	0	0	0	0	NA	NA	NaN	NaN
Unugisin_E	2021	0	0	0	0	NA	NA	NaN	NaN
Usnic_acid	2021	0	0	0	0	NA	NA	NaN	NaN
Valinomycin	2021	0	0	0	0	NA	NA	NaN	NaN
Vermistatin	2021	0	0	0	0	NA	NA	NaN	NaN
Verrucarin_A	2021	0	0	0	0	NA	NA	NaN	NaN
Verrucarin_J	2021	0	0	0	0	NA	NA	NaN	NaN
Verrucofortine	2021	0	0	0	0	NA	NA	NaN	NaN
Verrucosidin	2021	0	0	0	0	NA	NA	NaN	NaN
Verruculotoxin	2021	0	0	0	0	NA	NA	NaN	NaN
Versicolorin_A	2021	0	0	0	0	NA	NA	NaN	NaN
Versicolorin_C	2021	0	0	0	0	NA	NA	NaN	NaN
Versiconal_acetat	2021	0	0	0	0	NA	NA	NaN	NaN
Versiconol	2021	0	0	0	0	NA	NA	NaN	NaN
Verticillin_A	2021	0	0	0	0	NA	NA	NaN	NaN
Violaceic_acid	2021	0	0	0	0	NA	NA	NaN	NaN
Violaceol_I	2021	0	0	0	0	NA	NA	NaN	NaN
Violaceol_II	2021	0	0	0	0	NA	NA	NaN	NaN
Viomellein	2021	0	0	0	0	NA	NA	NaN	NaN
Viridicatin	2021	0	0	0	0	NA	NA	NaN	NaN
Viridicatol	2021	0	0	0	0	NA	NA	NaN	NaN
Viridicatum_toxin	2021	0	0	0	0	NA	NA	NaN	NaN
Viriditoxin	2021	0	0	0	0	NA	NA	NaN	NaN
WIN_64821	2021	0	0	0	0	NA	NA	NaN	NaN
Xanthomegnin	2021	0	0	0	0	NA	NA	NaN	NaN
Zinndiol	2021	0	0	0	0	NA	NA	NaN	NaN
Zinniamide	2021	0	0	0	0	NA	NA	NaN	NaN

## Sheet: Sheet1
metabolites	year	ValuesNot0rel	means	iqrs	normality	t_test_pvs	t_test_pvs_adj	wilcoxon_pvs	wilcoxon_pvs_adj			metabolites	year	ValuesNot0rel	means	iqrs	normality	t_test_pvs	t_test_pvs_adj	wilcoxon_pvs	wilcoxon_pvs_adj
DON_3_glucoside	2021	0.949	-178.818	235.065	0.000212966	NA	NA	1.38998e-09	1.66798e-07			Chrysogin	2018	1	-28.736	30.61	0.331798	6.6994e-05	0.000602946	5.96046e-08	2.20537e-06
Culmorin	2021	0.966	-1010.54	1226.36	0.000208234	NA	NA	6.32435e-09	3.70229e-07			Deoxynivalenol	2018	1	-3636.62	4878.67	0.160866	0.000345143	0.00207086	2.98023e-07	5.51343e-06
Deoxynivalenol	2021	0.949	-768.123	698.685	0.000158989	NA	NA	1.21418e-08	3.70229e-07			X_15_Hydroxyculmorin	2018	1	-2845.6	4047.44	0.223845	0.000600555	0.00209223	2.563e-06	3.16103e-05
Aurofusarin	2021	1	-971.492	453.185	4.03445e-07	NA	NA	1.2341e-08	3.70229e-07			X_5_Hydroxyculmorin	2018	0.92	-1497.47	1864.5	0.244421	0.000643703	0.00209223	4.29867e-05	0.000315166
X_15_Hydroxyculmorin	2021	0.983	-530.989	668.255	0.00180401	NA	NA	1.73612e-08	4.16669e-07			DON_3_glucoside	2018	0.96	-132.622	210.75	0.223287	3.72321e-05	0.000602946	5.28038e-05	0.000315166
Butenolid	2021	0.949	-89.8985	99.905	0.00410367	NA	NA	5.6817e-08	1.13634e-06			Nivalenol	2018	1	-560.796	618.33	0.208102	0.00217113	0.00488504	5.38826e-05	0.000315166
Chrysogin	2021	0.831	-7.40271	8.465	0.00217849	NA	NA	7.38733e-08	1.2664e-06			Aurofusarin	2018	0.96	-2141.75	3851.29	0.0560025	0.00479397	0.00958794	5.96261e-05	0.000315166
X_5_Hydroxyculmorin	2021	0.695	-550.245	672.44	0.00123733	NA	NA	1.43192e-06	2.14788e-05			Culmorin	2018	1	-2127.83	3049.97	0.503676	0.000697411	0.00209223	0.000102997	0.00047636
Zearalenone	2021	0.746	-70.6005	23.98	1.72584e-07	NA	NA	6.83191e-06	9.10921e-05			Nivalenol_glucoside	2018	0.96	-85.3852	116.99	0.459146	0.00194056	0.00488504	0.000417809	0.00171766
Zearalenone_Sulfate	2021	0.475	-48.2685	21.02	1.26774e-07	NA	NA	3.95245e-05	0.000474294			Infectopyron	2018	1	177.626	260.64	0.372263	0.0252599	0.0378899	0.00308788	0.0114251
X_15_Acetyldeoxynivalenol	2021	0.39	-8.88746	6.95	7.80846e-06	NA	NA	8.19118e-05	0.000893584			Zearalenone	2018	0.64	-22.8228	15.82	0.0123472	NA	NA	0.00348299	0.0117155
X_3_Acetyldeoxynivalenol	2021	0.424	-6.21424	5.515	1.27461e-05	NA	NA	0.000148315	0.00148315			X_3_Acetyldeoxynivalenol	2018	0.44	-21.2336	37.19	0.015671	NA	NA	0.00385729	0.0118933
Tentoxin	2021	0.322	-0.446102	1.08	1.38041e-09	NA	NA	0.000270615	0.00249798			Sambucinol	2018	0.48	-24.8924	41.9	0.0589389	0.0124679	0.0224423	0.00858996	0.0244483
Altersetin	2021	1	-28.1007	16.71	3.22739e-06	NA	NA	0.00128544	0.0108382			Rubrofusarin	2018	0.44	-137.862	236.48	0.00740371	NA	NA	0.0112782	0.0289512
Tryptophol	2021	1	25.2671	63.015	0.0431601	NA	NA	0.00135478	0.0108382			Enniatin_A1	2018	0.8	-7.1236	5.64	0.0224576	NA	NA	0.011737	0.0289512
Nivalenol	2021	0.814	-24.0137	32.93	0.00514136	NA	NA	0.00252297	0.0189223			Enniatin_B1	2018	1	-77.7256	96.64	0.0578707	0.0197732	0.0323561	0.0187447	0.0433471
												X_15_Acetyldeoxynivalenol	2018	0.28	-46.4576	31.44	0.000321282	NA	NA	0.0224943	0.0489581
metabolites	year	ValuesNot0rel	means	iqrs	normality	t_test_pvs	t_test_pvs_adj	wilcoxon_pvs	wilcoxon_pvs_adj
Deoxynivalenol	2020	0.649	-192.536	61.11	2.78196e-11	NA	NA	1.29063e-06	4.13073e-05
X_15_Hydroxyculmorin	2020	0.713	-163.565	59.3875	5.94877e-10	NA	NA	1.31134e-06	4.13073e-05
Chrysogin	2020	0.532	-2.71585	2.9775	2.63863e-06	NA	NA	8.58058e-06	0.00014936
Aurofusarin	2020	0.5	-58.4515	39.5325	1.26356e-09	NA	NA	9.4832e-06	0.00014936
DON_3_glucoside	2020	0.394	-9.05085	6.015	2.43913e-08	NA	NA	1.301e-05	0.000157446
Culmorin	2020	0.628	-210.774	96.44	1.65392e-10	NA	NA	1.49948e-05	0.000157446
X_5_Hydroxyculmorin	2020	0.255	-175.722	0	7.39631e-13	NA	NA	5.28038e-05	0.000475234
Nivalenol	2020	0.415	-27.7994	14.63	3.59439e-10	NA	NA	0.000714154	0.00562396
Tentoxin	2020	0.223	-0.473404	0	1.11022e-15	NA	NA	0.00165227	0.0115659
Enniatin_B	2020	0.755	-16.7337	8.63	6.23209e-11	NA	NA	0.00350761	0.0220979
Ergometrinine	2020	0.106	0.912021	0	0	NA	NA	0.00592154	0.0339143
