# Supplementary material for: Effect of Fungicide Treatment on Multi-Mycotoxin Occurrence in French Wheat during a 4-Year Period
Source: Toxins (Basel). 2023 Jul 4;15(7):443. doi: 10.3390/toxins15070443 (PMC10467151; doi:10.3390/toxins15070443)
Supplement: Supplementary file 1 [file toxins-15-00443-s001.zip › Table S2. Complete list of fungal metablites included in the filtering and processing analysis per year.xlsx]

## Sheet: Sheet1
Table S2. Complete list of fungal metablites included in the filtering and processing analysis per year
Metabolites
Abscisic_acid
Acuminatum_B
alpha_Zearalenol
Altenuisol
Alternariol
Alternariolmethylether
Altersetin
Altertoxin_I
Aminodimethyloctadecanol
Andrastin_A
Antibiotic_Y
Apicidin
Apicidin_D2
Ascochlorin
Ascofuranone
Asperflavine
Asperglaucide
Asperphenamate
Aurofusarin
Beauvericin
beta_Zearalenol
Bikaverin
Biochanin
Brevianamid_F
Butenolid
Calphostin_C
Cercosporin
Chaconin
Chanoclavin
Chlamydospordiol
Chlamydosporol
Chloronectrin
Chrysogin
Chrysophanol
Citreohybridinol
Citreorosein
Citrinin
Cladosporin
Culmorin
Curvularin
cyclo_L_Pro_L_Tyr_
cyclo_L_Pro_L_Val_
Cytochalasin_B
Cytochalasin_H
Cytochalasin_J
Daidzein
Deacetylneosolaniol
Dehydrocurvularin
Deoxygerfelin
Deoxynivalenol
Diacetoxyscirpenol
Dichlordiaportin
Dihydroinfectopyron
DON_3_glucoside
Emodin
Endocrocin
Enniatin_A
Enniatin_A1
Enniatin_B
Enniatin_B1
Enniatin_B2
Enniatin_B3
Epiequisetin
Equisetin
Ergine
Ergocornine
Ergocorninin
Ergocristine
Ergocristinine
Ergocryptine
Ergocryptinine
Ergometrine
Ergometrinine
Ergosin
Ergosinin
Ergotamine
Ergotaminine
Erucifolin
Fallacinol
Fellutanine_A
Flavoglaucin
Fumonisin_B1
Fumonisin_B3
Fungerin
Fusaric_acid
Fusarin_C
Genistein
Genistin
HT_2_Glucoside
HT_2_toxin
Infectopyron
Linamarin
Lotaustralin
Macrosporin
Methylequisetin
Monactin
Moniliformin
Monoacetoxyscirpenol
Monocerin
Mycophenolic_acid
N_Benzoyl_Phenylalanine
Neoechinulin_A
Neosolaniol
Nivalenol
Nivalenol_glucoside
Norlichexanthone
Phomalone
Physcion
Prunasin
Pyrenocin_A
Quinolactacin_A
Radicinin
Rubellin_D
Rubrofusarin
Rugulusovin
Sambucinol
Secalonic_acid_D
Senecionin_Senecivernin
Siccanol
Skyrin
Sporidesmolide_II
T_2_Toxin
T2_Tetraol
Tentoxin
Tenuazonic_acid
Terragine
Tryptophol
X_15_Acetyldeoxynivalenol
X_15_Hydroxyculmorin
X_15_Hydroxyculmoron
X_3_Acetyl_T_2_Toxin
X_3_Acetyldeoxynivalenol
X_3_Nitropropionic_acid
X_4_Hydroxyalternariol
X_5_Hydroxyculmorin
Xanthotoxin
Zearalenone
Zearalenone_Sulfate
Zinniol
